# Supplementary material for: Molecular quantitative trait loci in reproductive tissues impact male fertility in cattle
Source: Nat Commun. 2024 Jan 22;15:674. doi: 10.1038/s41467-024-44935-7 (PMC10803364; doi:10.1038/s41467-024-44935-7)
Supplement: Supplementary file 7 — Source Data [file 41467_2024_44935_MOESM7_ESM.xlsx]

## Sheet: README
Sheets are named for the figures they correspond to. Descriptions are as follows (in numeric order):
Sheet 1: Principal components of sequence variant genotypes of 366,090 uncorrelated variants
Sheet 2: Summary stats for top independent acting eQTL in all 3 tissues, including allelic imbalance results and estimates of effect size
Sheet 3: Summary stats for top independent acting sQTL in all 3 tissues
Sheet 4: Consequence of top eQTL and effect size
Sheet 5: Consequence of top sQTL and effect size
Sheet 6: Mashr and effect size for eQTL — all tissues
Sheet 7: Mashr and effect size for sQTL — all tissues
Sheet 8: TWAS summary statistics for expression
Sheet 9: TWAS summary statistics for splicing
Sheet 10: Colocalization results for expression and splicing
Sheet 11: SPATA16 sQTL in testis
Sheet 12: GWAS after conditioning on SPATA16 locus
Sheet 13: PSI for SPATA16 across genotypes (testis)
Sheet 14: Fertility across genotypes
Sheet 15: MAF and effect size of eQTL
Sheet 16: AI, aFC, and eQTL
Sheet 17: Effect of Chr1:93954637 ENSBTAG00000031802 expression
Sheet 18: TPM values of SPATA16 for the Ensembl and Refseq annotation
Sheet 19: Effect of Chr1:93954637 variant on SPATA16 isoform abundance
Sheet 20: Effect of Chr1:93954637 on SPATA16 exon expression
Sheet 21: SPATA16 TPM and PSI correlations

## Sheet: Sheet 1 — Figure 1C
SampleID	ERS13426504	ERS7262712	ERS13426500	ERS13426499	ERS13426488	ERS7262713	ERS13426493	ERS13426494	ERS13426498	ERS7262715	ERS7262716	ERS13426490	ERS7262717	ERS7262718	ERS7262719	ERS7262720	ERS7262721	ERS15573886	ERS13426491	ERS13426482	ERS15573887	ERS7262722	ERS7262723	ERS7262724	ERS15573888	ERS13426503	ERS7262725	ERS7262726	ERS7262727	ERS7262728	ERS7262729	ERS7262730	ERS7262731	ERS13426501	ERS7262733	ERS7262734	ERS7262735	ERS7262736	ERS7262737	ERS13426479	ERS7262738	ERS7262739	ERS7262740	ERS15573889	ERS7262741	ERS15573890	ERS13426489	ERS13426506	ERS15573891
genotype_no_ld_118_1_1_svd_PC1	34.9768	-97.4411	-109.204	-100.927	-108.085	-100.49	103.984	99.5893	-102.611	-89.3361	-102.835	135.893	-111.209	-101.978	136.39	-79.1131	-99.983	136.064	-95.5659	-88.5126	-15.4431	-7.21209	-72.4514	-98.8415	138.1	139.129	15.1635	141.315	-111.196	-108.794	-39.0758	-40.2308	-102.286	-106.977	139.876	140.013	134.913	135.224	133.244	-93.2505	-98.5797	131.954	132.522	134.926	96.7847	-36.3415	-104.63	141.125	-7.9231
genotype_no_ld_118_1_1_svd_PC2	37.4532	39.2176	47.3827	43.7416	48.0348	46.9818	36.9288	38.2705	49.132	36.1095	40.2199	39.5372	53.7794	53.8562	42.4909	33.9785	40.6208	32.3906	36.2178	42.0906	-163.688	-104.261	41.9081	41.5207	41.1955	27.4808	-144.322	47.9749	53.7587	55.2013	-265.74	-260.626	48.1572	53.4481	41.2853	38.4214	42.3668	46.0301	37.7602	45.2571	44.5865	39.821	37.205	50.1896	31.2417	-255.043	49.318	37.4848	-201.723
genotype_no_ld_118_1_1_svd_PC3	-4.43363	-0.84457	-1.16826	4.5514	-1.58361	0.464695	-9.16232	-8.50279	-4.37556	-1.29494	-7.42718	-8.53171	-6.20024	-6.41393	-16.259	-0.929264	-3.38426	-16.0937	3.00335	5.32484	111.24	32.1709	-4.68689	4.07257	-11.0002	-5.29695	51.2395	-16.4282	-0.35005	2.00123	-291.775	-283.838	-3.2642	2.73588	-18.7816	-16.9406	-15.5176	-16.9309	-13.5198	-1.82761	-1.45024	-11.3315	-16.117	-13.3367	-14.3691	-264.594	-0.936629	-12.0774	275.457
genotype_no_ld_118_1_1_svd_PC4	1.19354	3.06394	6.31547	1.05214	2.41862	2.54351	2.90048	8.27532	1.4	1.93666	9.17592	7.9144	5.282	10.685	8.46535	1.90207	6.56574	2.86339	-8.25997	2.94979	-335.791	-64.2334	11.0221	17.9324	8.37191	-3.35588	-103.733	9.36937	2.30659	14.5336	78.4185	83.0778	3.23799	-0.165557	5.16233	12.9962	8.34675	6.77192	4.71126	2.30572	7.02751	12.1097	10.1253	6.12741	6.56053	77.5759	2.79147	7.33711	241.767
genotype_no_ld_118_1_1_svd_PC5	-8.11785	-0.500142	-2.29958	-3.20673	-6.08898	-7.34404	-12.2376	-16.0717	-3.06237	2.00785	-1.59527	-11.5628	-0.954131	-1.96839	-13.5465	3.54187	2.99275	-13.8211	-15.0858	-0.905881	-206.028	52.723	4.91882	7.3386	-14.0856	2.94894	281.871	-12.755	-5.76803	5.84327	-47.661	-45.0057	-10.6299	-5.85622	-13.0974	-12.2883	-12.9509	-8.06866	-8.19822	-4.39641	-1.39647	-16.3958	3.27784	-12.9505	-13.2053	-50.7347	-7.26245	-11.1379	-64.666
genotype_no_ld_118_1_1_svd_PC6	10.8721	-3.9209	-6.10716	-11.9882	-6.58435	-5.74531	6.3242	10.0079	-13.3611	-9.44471	-10.0548	16.3048	-3.75491	-9.52747	3.04264	-0.971576	-12.8223	12.6422	-8.05395	-7.07021	36.1133	-31.5924	-8.4669	-9.67872	11.1498	-17.9518	-340.402	3.23142	-13.8734	-9.57145	13.9493	13.0434	-10.7641	-4.19234	9.91792	7.3711	13.5595	2.78754	9.96159	-14.1347	-9.58458	5.83704	-13.8343	0.446768	8.74004	14.2016	-8.61719	9.15285	8.6045
genotype_no_ld_118_1_1_svd_PC7	-1.66478	0.0451257	-0.0586869	-14.4028	-5.87813	-18.4381	-17.5941	-20.0235	-10.5985	6.52102	-4.57855	-6.13849	-9.50702	-6.11165	-6.90949	1.46811	6.85105	1.99418	-13.9235	5.45598	-67.6206	194.23	-5.36227	17.1878	-3.43414	-44.3643	-129.942	-11.1992	-14.1599	-0.487451	-49.9508	-37.0671	-4.90603	-12.0872	10.838	2.11461	9.92211	-9.6799	-2.08369	-6.50334	-1.40918	-8.05948	-26.1531	-24.8915	7.1585	-51.2989	-16.3501	-17.3771	-57.1243
genotype_no_ld_118_1_1_svd_PC8	71.7978	8.6579	-2.87571	-2.14381	16.2174	-5.39836	64.9066	75.1576	-10.0809	4.69418	-7.9272	72.8487	9.56969	7.36256	47.6084	1.00378	-8.27372	65.2399	18.1343	10.7081	7.03614	72.6369	-12.9673	10.5719	-40.1702	-4.51814	-15.9406	62.8058	-2.27192	3.29247	4.32483	-2.68384	1.52736	7.10953	48.1418	-160.403	115.259	78.425	54.0329	-1.3283	1.48413	-149.963	47.2638	88.1331	28.74	6.24418	2.46242	21.3267	-0.0911341
genotype_no_ld_118_1_1_svd_PC9	8.43787	6.68894	3.02484	12.1115	6.72282	16.2563	82.8506	77.4216	12.6516	-3.34625	3.66973	-15.2691	11.5085	18.4084	2.30059	-4.26663	0.252128	-10.8505	9.15799	-4.76935	-1.18269	-171.683	15.6823	-6.47185	-11.4789	-6.67496	11.1871	50.0387	16.4745	7.35354	4.67811	2.25285	7.97876	11.5021	11.0947	-20.7263	5.11867	-3.72956	-13.5968	9.92911	3.68446	-43.0105	-11.0414	16.8247	-3.4537	12.1704	14.3331	2.69908	30.4883
genotype_no_ld_118_1_1_svd_PC10	48.196	9.31895	7.03515	4.72602	-3.68736	7.05921	-325.615	-328.628	12.7732	14.8307	-8.46919	94.918	5.0707	-10.9768	-11.5967	1.23434	-1.50886	27.617	-4.13636	8.10552	8.80777	22.8068	-20.2738	-4.62788	-27.0966	-8.38865	20.7865	-171.236	9.95358	-11.0082	0.174284	8.85924	8.82928	3.59037	0.526308	-14.6925	124.556	110.573	114.84	12.8718	12.6012	-19.4157	-9.65154	-52.977	25.3178	-4.87424	11.6955	-66.6507	5.90214
genotype_no_ld_118_1_1_svd_PC11	-2.17052	3.09842	0.231164	-13.5444	-7.23552	4.16691	74.9644	74.8132	-5.34733	8.15027	-7.73553	-29.0329	-3.87935	-13.902	8.76463	5.85919	-7.84478	13.8158	-16.1792	-6.83699	6.48429	240.005	-2.97801	12.4918	-0.694444	-43.8522	14.8254	35.6291	4.39916	-16.682	-9.62973	2.26528	-3.18779	-20.5964	-0.77451	3.86852	2.88928	-0.0508383	-14.38	-9.96542	16.8211	0.084255	23.4062	21.2777	3.50716	-4.26975	4.32564	6.90593	22.5326
genotype_no_ld_118_1_1_svd_PC12	-56.3481	-4.36929	16.6671	8.7502	-3.2728	3.36096	-113.471	-107.552	0.288184	6.28141	-4.25801	-58.0747	3.68045	4.64937	14.5817	1.55467	-6.4868	-35.0656	-5.06294	1.99313	-1.89287	220.727	2.3426	-4.58121	50.1066	250.526	-54.8513	32.4503	10.0146	-4.88998	0.938136	-0.174887	1.24011	11.7893	8.36645	-53.7673	-100.918	-38.1102	-60.8387	-6.43554	-3.37351	10.1036	128.042	99.2926	9.56379	-4.35738	-0.193826	32.7132	-7.13242
genotype_no_ld_118_1_1_svd_PC13	-8.72358	-0.476934	1.79617	14.3611	-17.7745	5.71805	-49.9115	-45.4356	13.0553	-6.11772	-6.45587	-29.1181	-6.91157	-1.38592	25.8262	-11.6141	6.8803	-6.45341	-23.7149	-23.9487	-8.5082	-316.833	-3.82818	-2.64254	33.73	161.744	-8.7948	34.499	10.576	-6.04369	-16.1938	-1.75056	-0.806672	-8.63376	24.6989	-100.959	-25.6369	-1.9448	-21.6307	-1.23598	1.51774	-10.4444	92.9922	92.4671	13.1201	5.07188	-1.27781	16.4288	8.75017
genotype_no_ld_118_1_1_svd_PC14	-7.73411	-3.71437	-5.19883	-6.00996	17.1107	-19.301	-60.9292	-57.1405	-13.7504	-2.9082	46.4325	3.47291	2.47975	3.78245	-3.18557	6.5844	32.2808	-8.45155	26.2752	-5.32387	-14.6314	-147.433	-15.5621	32.6475	7.258	55.1672	1.15479	-17.3951	-3.65249	32.0669	6.74709	6.53747	-12.4208	-15.8249	-5.17317	-22.3576	-26.084	-7.45957	47.3701	-4.98204	-2.23098	-2.00838	5.43451	-16.1243	2.19716	2.43356	-35.8732	-2.34245	-2.74063
genotype_no_ld_118_1_1_svd_PC15	-7.83239	-7.35383	-1.22262	2.97939	-6.84915	1.79655	25.3707	21.844	-6.0554	1.49797	7.08503	-2.38811	-3.25897	3.61442	-22.7018	-8.83549	7.43952	-18.5004	-2.01469	-4.74741	-7.76421	-192.756	1.93166	-10.9543	-17.6097	-46.5913	-2.06381	-13.4552	-4.93481	0.445194	-8.11356	-6.29254	5.14042	6.64849	-19.1754	21.3772	-13.5585	8.98964	82.127	-1.90309	3.44642	-2.93875	-39.9707	-22.9266	-27.561	-3.62315	7.97389	-5.90937	-18.9079
genotype_no_ld_118_1_1_svd_PC16	24.064	6.19408	18.682	4.02841	2.89872	0.484728	0.872039	-4.95704	-5.6853	15.5355	7.59174	7.27698	7.25662	14.2029	33.8698	7.78634	11.9624	-29.6533	4.755	-0.896763	4.3752	-87.6139	16.7272	12.9634	-8.26176	-25.7883	17.3107	8.82781	0.820861	12.4805	-0.687882	-2.47769	-19.4405	-2.74043	60.3522	82.5692	49.5872	-35.8127	-90.3944	-12.6993	12.0216	6.43699	-10.6346	-9.83925	-13.0519	-1.90097	-5.53812	-4.07919	-3.03584
genotype_no_ld_118_1_1_svd_PC17	-14.31	3.03281	-0.108898	0.22871	19.649	-13.8355	-33.6194	-33.185	3.28106	7.59159	-6.33651	-3.41817	12.7736	-5.92477	16.8944	1.74213	0.386352	16.983	33.6088	7.40145	11.7866	-139.608	-4.95255	9.94628	4.4271	-2.94984	-11.0159	13.536	-4.36761	8.42035	-1.96512	-3.87675	-1.95024	1.18275	7.5423	12.6457	7.66813	-18.5665	-50.06	3.72254	-8.02687	7.17667	21.4956	50.0657	6.34847	-6.25992	-14.8606	4.63897	-22.9715
genotype_no_ld_118_1_1_svd_PC18	18.9011	-3.11706	-12.5146	-4.57411	38.2964	-12.2577	-3.1588	-27.3079	-25.6449	-19.7825	-0.667796	-0.877882	30.083	-1.68009	132.655	-5.34467	6.5068	-87.2095	24.9444	9.51098	4.63784	-24.5577	-21.2124	7.25848	6.95815	79.2137	-17.1453	66.3282	7.78304	4.37225	-14.0701	-12.1638	4.71089	7.13838	142.503	62.191	26.9183	-23.6274	-113.933	-6.1301	-6.60676	-30.4471	5.43584	-67.0666	-30.5643	-0.74708	-12.2171	-8.98201	-17.4146
genotype_no_ld_118_1_1_svd_PC19	92.5059	-4.61811	9.52951	-13.9092	-19.0871	-7.16017	-10.8418	-17.6316	1.17907	12.4251	22.5886	30.0364	-23.5777	-18.007	87.0789	20.3465	16.8923	-21.1525	-8.5777	0.637247	-3.90424	35.0358	-15.1562	-2.56711	5.31723	88.0305	-0.173566	8.38483	-5.73691	3.81878	10.2948	7.14735	7.4043	-1.65957	124.41	28.0775	134.47	-12.2019	-242.75	19.407	5.54089	-8.94795	42.2516	-35.6625	30.8131	-4.19312	14.1074	-21.7933	18.4191
genotype_no_ld_118_1_1_svd_PC20	25.5045	-11.1576	-17.7413	-2.11611	31.3302	-5.7799	-93.2899	-73.9684	-16.764	9.37763	-15.8721	30.4479	10.471	-5.50154	-63.7794	-7.33726	-3.65072	117.814	21.2429	8.77741	15.8069	-48.8903	-15.6443	23.6649	-35.0572	-81.9203	19.1153	-58.8873	-11.9271	-7.86172	15.0931	14.4418	1.80256	3.43313	-64.745	82.3233	78.6647	-31.535	-196.393	-5.53668	0.414122	12.2269	31.3914	196.595	31.9776	-7.71689	-4.45518	40.8247	-9.32114
genotype_no_ld_118_1_1_svd_PC21	-60.2689	8.00231	4.60665	7.82303	-3.98434	-11.4841	-32.0575	-33.3819	5.41484	9.57133	14.7647	-15.3486	-8.44016	2.12577	-65.513	-1.17394	13.153	-45.9602	-3.90765	4.53946	18.2343	26.4821	-4.47906	19.8338	-49.4288	48.0244	-18.1725	11.1995	-2.78119	6.34721	5.74201	10.8882	2.88808	-0.591791	-27.1837	145.917	-88.4687	-17.7557	55.8231	17.9083	6.64237	-97.7274	16.1152	116.716	-43.3668	3.00024	7.80705	35.426	14.4645
genotype_no_ld_118_1_1_svd_PC22	-108.749	2.96457	2.50767	3.90992	-15.2933	6.99139	-89.1558	-108.612	9.92612	-0.5863	15.3982	-66.1334	-6.71033	1.67185	246.17	-8.03395	16.5993	81.0258	-17.4082	-9.71362	-8.97219	-4.07966	3.40062	-0.772724	-22.8077	-142.304	33.6235	22.5708	5.62032	15.0006	-2.98166	8.968	-3.01876	-4.69483	224.98	-8.11369	-92.5232	-63.6567	63.9297	2.43703	-2.06898	3.14595	-67.0335	-14.6613	65.7283	-7.55454	-5.4295	-10.6588	5.38344
genotype_no_ld_118_1_1_svd_PC23	45.9668	-9.39799	-2.75851	-3.1274	-22.2087	11.0577	45.3857	42.116	17.9433	5.93931	-11.9704	-115.018	-25.7346	-38.4926	26.3866	7.53258	-12.3856	-53.4598	-26.6873	-14.3666	11.6462	-33.7332	-64.8642	0.953288	20.1027	12.7713	16.9849	-8.24489	3.03129	-37.1429	18.5887	13.6246	8.71993	-6.04141	74.0443	15.9051	75.6858	24.2235	136.898	-2.92506	18.112	36.4322	65.749	-2.55828	57.0189	-24.0058	19.8878	-129.219	25.4047
genotype_no_ld_118_1_1_svd_PC24	-6.83768	-3.65298	-4.50793	2.04683	-46.3081	45.0361	32.7802	42.848	45.3605	-3.35918	-37.8763	71.4963	-25.8016	-8.88641	-7.81192	-16.699	-46.7511	45.9759	-46.643	-27.281	16.2652	-50.7147	-29.1677	-35.3118	-121.328	85.4338	-25.2431	-70.3066	10.1889	-43.3922	1.60092	0.752932	19.7027	6.58928	-43.8506	46.28	-25.4882	32.4622	-34.6897	7.04611	12.9449	-16.3537	46.7377	-49.2212	23.3885	1.24779	60.0829	24.0369	-15.6406
genotype_no_ld_118_1_1_svd_PC25	129.228	3.56729	5.51983	16.3256	-25.5714	12.0265	-3.16303	-11.9514	10.2061	-15.5439	15.3209	-199.249	-0.587451	47.2915	32.1279	0.746637	9.55645	-78.2772	-28.9902	-18.7299	-24.5683	12.9686	67.2303	-5.62999	-133.097	-24.0465	-6.33904	-41.6353	11.1187	34.3	-57.3543	-32.0735	-9.64636	-15.7591	-52.44	48.2176	63.8283	87.9118	37.069	-16.5342	-16.9804	-21.785	-33.7219	46.3352	-40.8468	-11.1231	-35.8314	23.5085	12.9222
genotype_no_ld_118_1_1_svd_PC26	-6.13645	7.77254	2.72746	7.519	37.2691	-16.3046	14.1592	5.85257	-20.6676	-2.64927	19.9798	-3.77635	21.1929	5.98098	-50.6398	3.96333	19.7801	61.9933	39.5571	17.6261	-0.416287	11.2772	3.35532	14.7737	-56.5525	145.599	-50.8137	-54.5322	3.05002	27.7515	3.85018	5.04336	-10.994	15.976	-76.5615	37.4513	-40.7367	-4.70826	116.816	12.4502	-5.03282	0.992413	33.2363	-47.2735	94.8292	21.4643	-3.86078	-6.86671	-7.81517
genotype_no_ld_118_1_1_svd_PC27	20.7071	6.53758	8.6044	-3.06286	11.4845	-26.7847	30.051	41.8737	-11.1707	7.71137	39.0501	115.234	4.78	4.11322	-60.7876	7.63415	37.9077	49.2923	20.0752	8.18454	-14.8783	6.39981	-4.09018	17.0414	-0.658238	-47.8873	20.7183	-29.0237	-8.14151	23.7426	-14.36	-2.37937	-15.3291	-8.69353	-33.0457	-68.6485	40.0678	-2.78882	3.27312	-2.64989	7.12484	-97.0079	-165.137	-17.6994	-35.7108	-2.9249	-25.7335	36.8105	0.696459
genotype_no_ld_118_1_1_svd_PC28	-28.1888	14.7442	12.7823	13.9332	29.2317	-16.2584	21.0361	21.7241	-16.0272	1.13799	40.9841	75.037	28.6159	59.3635	99.8623	8.42042	45.2534	-42.071	26.6961	2.25708	-26.8742	23.2816	78.9767	25.2263	-71.3792	63.1912	-33.2136	-88.0016	-0.459028	63.5038	-12.9335	-10.0859	-8.17021	-11.8007	36.2289	8.96916	94.9024	-83.448	15.8256	-8.79926	-17.8568	95.1486	96.4054	2.50064	21.9957	-4.91329	-67.2023	-109.438	-27.6076
genotype_no_ld_118_1_1_svd_PC29	-24.7798	-6.03764	-9.14094	-4.34318	-18.453	26.0263	-27.0212	-24.2324	17.5807	-18.7652	-15.814	52.9326	-8.8469	19.1066	99.6104	-7.33196	-13.6901	-96.6262	-22.8449	-9.48397	-14.2643	19.6801	16.7168	-25.9511	31.5962	39.4821	-28.2951	-0.912302	4.54934	0.707061	-18.9274	-11.0268	-16.1012	17.8339	84.9771	38.9843	28.8846	-6.77173	19.7696	-3.62719	-28.7866	-112.842	-91.7655	89.2035	-300.857	10.8795	27.2917	-14.5762	-2.21179
genotype_no_ld_118_1_1_svd_PC30	28.4449	-3.11187	-29.3045	-17.3099	40.4649	-22.7563	4.38045	-17.901	-27.2311	13.7286	13.3434	-34.892	14.8317	-43.6118	73.8489	19.7057	22.8332	-222.633	43.1105	16.0683	48.1408	1.32567	-78.0407	24.1771	-28.675	-5.19447	-24.3917	18.2543	-15.2339	-9.41266	86.0274	48.4446	0.821246	14.8492	-99.7303	-46.6842	79.8793	29.3867	13.9701	9.61001	14.0079	33.0723	32.0152	88.0166	-143.846	13.631	11.1457	-35.6583	-6.14355
genotype_no_ld_118_1_1_svd_PC31	29.0279	-13.9115	-26.8737	18.57	-48.0907	74.4577	-22.6145	-26.7777	63.9301	-13.8922	-57.9986	21.5687	-9.21097	53.7654	-19.5963	-20.6484	-65.7502	6.76115	-61.2715	-40.0808	-19.489	-2.05166	69.6894	-57.9593	-72.8726	-25.5647	-11.8749	-3.81107	7.80693	-29.9621	-58.2674	-32.5318	12.2646	6.89211	-98.9234	14.6956	35.9216	-100.234	-63.7264	-3.12458	-27.7263	97.8966	-38.8022	45.9801	35.7097	-12.2068	36.2466	-45.9782	-3.00713
genotype_no_ld_118_1_1_svd_PC32	-74.0017	8.95156	17.3164	7.99398	-18.9826	30.3657	-21.8385	-8.26902	40.7285	-15.248	-14.7071	27.1904	-0.673943	38.2866	-16.6695	-9.02686	-8.53419	-12.9447	-36.1463	-16.6117	-18.4706	11.1804	44.7865	-5.60092	81.7901	54.0673	-22.7627	71.6497	6.22714	11.4221	-61.7592	-32.8886	-0.761524	6.96597	-54.0478	-3.00047	69.7148	83.7616	170.347	-22.3718	-22.1029	25.3721	54.8593	41.0031	44.1937	-23.9055	-40.3738	-42.2969	-11.6017
genotype_no_ld_118_1_1_svd_PC33	-40.7884	12.058	6.30688	9.1583	-11.5422	-15.4587	-60.681	-60.169	-11.5333	12.2454	-5.7642	-8.43152	-10.7213	0.36029	20.411	-4.97847	5.97385	-126.599	3.88347	-10.1686	40.7725	-11.9822	13.3212	1.2963	69.6837	-76.9452	23.8067	83.854	-2.58774	3.83532	-45.1112	-25.2674	16.0618	-12.5451	-75.8431	30.0374	-44.6203	54.9332	-33.9602	8.58888	11.7884	-26.618	2.03163	-10.7722	100.867	-23.9156	0.323837	167.786	-14.5345
genotype_no_ld_118_1_1_svd_PC34	56.0971	2.68596	1.74139	25.0869	-43.4534	-28.7918	15.96	10.5483	-33.4627	21.178	-30.5312	0.564786	-40	-35.659	71.2249	1.00928	-7.1689	90.1788	-1.54653	4.04584	43.0067	3.34881	-7.5943	9.8644	-4.72604	31.1329	49.7942	-20.8184	-10.443	-29.7001	-38.457	-22.7372	26.6258	-40.3704	103.402	12.3554	55.5778	-57.6926	79.8934	20.3036	53.3085	29.5167	-22.4432	44.6506	-16.6684	-24.9339	19.137	23.4232	-9.79942
genotype_no_ld_118_1_1_svd_PC35	37.322	11.7643	31.0236	-13.1756	6.62092	-20.657	-31.7336	-46.3317	2.16632	-2.73145	50.2379	-22.677	-8.78817	-25.8715	-98.3678	25.4835	44.7435	117.553	0.0305141	15.8682	-73.907	7.44252	-42.4278	14.176	75.0343	3.45949	-37.4118	39.9802	-0.624649	25.6623	27.4277	17.9001	-21.4563	7.9524	26.4204	-10.2807	-38.8503	14.1751	10.5816	2.387	3.62071	52.4435	-4.65301	12.9101	26.648	3.85185	-11.1286	40.5115	2.17689
genotype_no_ld_118_1_1_svd_PC36	95.4812	-10.1947	-40.3684	0.579505	-15.3306	14.7155	-51.3113	-30.0259	11.1364	6.26299	-0.848465	19.3757	3.954	48.1086	-27.3109	-8.90572	-8.58933	-55.6155	-22.8803	-24.108	27.035	-5.35201	64.6706	-7.87727	108.227	-39.5287	44.2705	95.2242	-16.3883	14.179	84.7567	39.8431	0.124571	-7.48316	70.8657	-7.04489	113.194	-101.274	167.198	-9.59384	4.70235	-21.5638	1.71761	9.50341	47.3363	16.4588	12.9909	140.497	8.62551
genotype_no_ld_118_1_1_svd_PC37	59.4659	7.35678	34.6558	-3.96879	10.6602	-4.25006	-12.8762	-23.1025	1.71347	10.5254	-30.1675	45.3684	5.46515	-47.3216	-96.5847	12.0393	-21.3019	-134.971	10.495	22.0122	-25.6464	-3.9834	-75.4216	5.54097	91.7345	-40.0343	6.64135	118.586	20.1378	-37.8677	-114.473	-54.0195	3.39452	27.3796	66.1192	-24.0119	44.616	-59.9788	20.0012	2.99967	10.1082	10.0041	48.5189	0.512626	-7.6949	-39.7423	4.1473	35.3474	9.28835
genotype_no_ld_118_1_1_svd_PC38	-23.2109	-17.4194	-33.5826	18.5706	14.8073	21.4822	-58.1365	-39.5044	5.10055	-23.7505	-2.18307	-2.49276	23.8601	68.3507	-132.572	-34.9389	-3.47637	-49.5379	20.7696	-37.5919	37.6136	16.939	83.2682	-26.0974	143.031	-54.3624	-24.348	136.667	2.3267	27.0305	27.2429	0.855031	-3.05143	7.29513	43.6965	-13.667	-62.1508	107.235	-73.0554	-18.4742	-35.6866	64.5496	30.7113	-14.9997	-67.7195	36.0268	-8.05933	-20.3815	-26.6631
genotype_no_ld_118_1_1_svd_PC39	-7.78069	-5.21768	-26.5474	-12.1001	45.312	29.8256	9.8772	6.38628	8.13623	-31.9392	-48.0775	-87.1959	59.9412	24.3323	32.8111	-8.62178	-59.3912	133.577	26.5216	4.0985	-4.37477	-3.72165	21.229	-23.6271	109.12	-9.17523	-25.5005	-21.2881	9.67273	-17.3135	-7.05826	-10.5619	-19.2033	30.4454	99.1209	-12.6851	-43.805	77.1061	-120.023	-18.1148	-42.3221	-31.0485	3.97878	-10.6534	60.804	12.7999	-2.22108	-62.544	9.97789
genotype_no_ld_118_1_1_svd_PC40	-106.065	31.8974	32.6701	-1.71579	-56.3801	-14.7417	-0.410222	-14.5106	-13.9887	45.8551	28.1542	-13.269	-59.4149	-2.33014	-93.5711	23.8318	53.3869	2.58371	-49.8133	19.6753	2.8026	-27.352	8.96017	29.0292	66.2423	7.31457	17.4677	134.24	-22.5258	30.0506	-11.7538	-4.08377	8.29067	-54.1973	-8.5562	-2.53516	-4.37408	77.0977	-96.1607	35.9282	66.7072	-64.5294	83.5752	-19.9259	-34.5588	-34.6895	-8.68707	-201.086	8.94061
genotype_no_ld_118_1_1_svd_PC41	-107.356	14.5512	11.3658	18.012	-12.1532	26.5149	38.9806	13.6693	27.279	-2.33429	21.978	64.7748	-13.1304	13.8418	75.7452	-4.07281	13.8989	-226.203	-16.3191	-5.19562	-28.9694	8.75675	3.74775	-1.8437	-130	-74.8801	2.31575	-53.2063	-3.47652	8.7439	11.5575	8.26043	6.07947	-11.6619	47.3112	-16.6835	-121.223	140.401	-21.044	2.5158	-6.03432	95.8954	2.67896	87.0723	181.451	-7.06563	-36.6294	60.162	-19.9228
genotype_no_ld_118_1_1_svd_PC42	105.553	-15.8394	-20.8377	-31.3981	-9.26407	-50.2848	-22.2174	-14.2737	-51.0135	-17.7565	46.6914	-43.1974	-13.1667	-31.9851	47.5313	-11.3819	43.1026	-66.1329	2.88011	8.68449	-100.733	-2.43007	-39.8755	8.09604	-4.32934	-7.90926	-44.1955	32.6053	-6.2458	14.3495	17.9221	18.5216	-46.3375	-10.9689	-82.2446	94.3504	27.6163	-30.5866	-83.3941	12.3075	13.7669	-34.9898	50.0297	22.5708	95.0121	7.50062	18.1447	54.6549	36.4242
genotype_no_ld_118_1_1_svd_PC43	78.6758	30.1693	33.3088	25.1177	-4.95317	42.5011	17.7912	14.6787	54.9641	11.7374	-34.335	-15.8229	1.95715	21.9298	-53.69	7.98286	-49.8604	-63.9497	17.6361	-8.67656	14.5037	2.30386	38.3224	-20.4911	33.0125	-29.3392	-44.451	-71.8927	23.61	-30.3844	-3.36287	-16.9912	-0.967782	-6.55391	-5.50905	13.426	95.7163	-87.2393	0.568843	-36.6016	-22.1972	23.4124	123.643	30.5434	62.3076	-6.31532	-24.4053	-179.242	-28.9586
genotype_no_ld_118_1_1_svd_PC44	97.6937	23.8301	52.9006	29.8952	-11.6445	40.8408	-5.50588	-7.99258	48.0696	9.09735	-16.926	-3.0716	-9.88061	-22.0467	-21.1585	48.1427	-31.0357	-11.2799	12.8337	19.861	-39.8738	3.44916	-73.1184	-38.6653	12.1583	6.58669	-20.099	-15.9317	12.3758	-35.9786	-1.0611	-13.0238	12.0092	-0.663781	20.1599	35.264	18.445	-38.0785	-70.3689	-32.7345	-20.92	-35.1632	-63.356	-3.53282	2.40692	-37.7507	-40.7718	123.535	-50.0006
genotype_no_ld_118_1_1_svd_PC45	31.5237	1.44311	-48.3772	-54.3523	14.1283	-54.4663	-5.4188	4.68905	-70.8326	12.3779	-11.394	-20.1018	11.8515	23.1793	68.2035	-25.0217	2.0242	42.743	-4.53387	11.4786	46.8784	-15.0759	46.9851	11.55	48.1342	4.84029	-36.6101	-95.9222	-27.0353	27.4873	-68.9508	-62.1951	13.6535	8.73986	-60.5369	20.275	-29.4894	12.5288	-11.6299	50.0254	30.0328	175.436	139.85	-37.1498	-106.691	-36.5728	57.2198	149.609	-27.5633
genotype_no_ld_118_1_1_svd_PC46	-94.9618	-13.6529	-52.031	-21.1825	28.9532	-1.97915	-16.9738	-1.8979	-39.1303	-20.9388	20.2095	63.0976	38.4755	-11.58	40.0354	-7.17559	14.6182	32.6129	31.9409	-12.8614	-22.322	5.90318	-62.2388	-15.9903	-25.5456	34.6747	-101.873	53.0859	-7.59345	17.3003	-17.5821	-27.0957	-8.11144	26.0502	-95.326	8.71215	14.9914	-13.9056	59.4361	-16.5815	-37.0772	-169.316	85.9184	-34.3048	55.2224	-47.1335	4.85208	40.8242	-7.99243
genotype_no_ld_118_1_1_svd_PC47	-6.47108	15.7842	-29.5933	-8.0434	38.8825	27.7541	13.1607	-7.134	-12.4043	-10.2159	-75.9607	-20.017	16.231	32.6155	-35.5522	-29.1307	-90.196	-0.972173	30.9819	21.1123	-32.2043	-2.27177	5.61724	12.935	-41.2908	13.2762	23.545	-25.3943	11.7545	-56.601	-61.2395	-61.7705	13.4866	-5.24173	60.2499	-49.1132	-48.0972	36.6839	3.29483	-12.0294	4.90155	-17.1391	-46.9685	8.44069	-52.3573	-120.038	-35.1614	37.5124	42.2103
genotype_no_ld_118_1_1_svd_PC48	-70.6101	24.0239	64.1182	15.8906	-4.91249	44.3184	1.8301	-23.0826	40.3286	19.9494	-50.1473	-11.2377	-8.02912	-9.93052	-6.65037	43.5989	-48.3343	56.9152	9.74701	2.89595	-42.2925	-4.30518	23.761	-12.5469	-46.6487	15.539	-65.6019	45.9913	14.1345	-52.5198	55.5182	33.3306	0.795374	-8.30085	12.6808	-32.7176	3.43898	31.4787	10.6558	-31.8633	-1.03134	224.616	13.0384	-46.1979	-128.473	64.8348	0.704538	124.3	31.2516
genotype_no_ld_118_1_1_svd_PC49	52.0516	-33.7495	-69.9191	7.76933	22.4612	-7.29488	-15.0766	-35.2394	-17.0968	6.72452	77.016	58.2345	34.7144	10.1724	-6.05746	-4.45901	76.0047	48.0132	8.32072	-34.1721	121.456	4.85248	-65.0914	31.972	-123.584	14.5527	118.912	180.524	-12.7209	35.9704	-7.95851	26.9678	-22.1288	7.76965	-10.7144	103.421	-33.9366	2.50013	2.87297	-42.8208	-12.3948	154.337	-51.4963	-4.95636	24.9937	-85.5647	-20.4222	-96.8372	26.1783
genotype_no_ld_118_1_1_svd_PC50	19.0038	-31.8208	-102.897	-22.7637	9.69981	-41.4266	18.906	27.0831	-77.2098	5.76415	11.195	18.4323	21.1221	1.13362	-57.7256	2.1183	3.92929	-63.0251	14.208	-10.9691	-48.1022	-0.413121	-29.2495	18.3099	77.5645	-12.3393	-32.6311	-162.155	-39.251	15.9836	-3.44465	1.57589	-19.1434	-7.45142	105.438	-96.4916	-93.4211	45.9375	37.66	8.05127	-13.6227	87.0267	-16.4393	73.7582	-38.7169	-13.2697	65.1196	-110.166	13.0052
genotype_no_ld_118_1_1_svd_PC51	-18.061	10.2412	-19.4706	18.2823	28.424	47.742	16.1718	19.7669	41.287	57.9335	-82.4336	-20.113	28.4885	-28.1317	94.932	49.4733	-86.3013	-18.711	20.1401	4.69649	212.315	-14.2768	-36.4778	13.4484	143.998	11.8354	101.244	-115.19	-4.50336	-78.8109	6.15932	4.16103	-3.28027	-14.6569	-105.625	44.8538	-45.6827	10.5963	-3.37744	-12.7143	16.3725	-61.3378	55.7531	-19.767	-6.57038	43.6221	-49.2247	13.3108	76.693
genotype_no_ld_118_1_1_svd_PC52	36.972	10.5141	18.0783	7.14706	1.24198	-4.92216	-19.2518	-13.8689	-0.641205	-15.5623	-30.551	-15.3034	-4.81029	-14.2884	204.342	1.48532	-16.8203	29.6921	8.04548	14.8643	-105.007	6.00446	-31.6943	-13.5554	131.211	-30.5717	-36.8441	110.622	8.75904	-14.9922	-19.244	-38.4916	2.74265	1.0697	-214.575	33.7357	-52.5842	-33.2281	22.5462	18.8399	7.36351	95.5827	-132.259	-14.935	-6.13359	22.8413	29.3323	-128.857	-2.6258
genotype_no_ld_118_1_1_svd_PC53	23.6306	7.00433	19.12	8.09744	-72.2495	69.081	19.2032	18.1273	103.268	5.29746	185.479	-32.2041	-39.0551	26.5807	77.3912	2.71246	194.038	55.6834	-51.6087	-21.8895	22.9695	2.02154	-38.2911	25.7876	92.4163	-7.84728	11.9012	-90.7014	-16.6686	112.551	-7.3665	38.732	-38.8877	3.53346	-39.9547	-40.9698	-45.7661	-10.9027	-10.7614	-37.9854	-19.7155	-16.7737	69.3185	-7.95213	-108.118	-95.2786	-56.5746	62.1872	-22.671
genotype_no_ld_118_1_1_svd_PC54	64.5347	18.2295	89.8898	19.9795	-4.0032	-58.3418	-9.35237	-16.4548	-28.6899	-21.8499	-2.77402	-30.1566	-7.41965	2.50161	44.6942	-41.1416	11.9119	40.2498	-30.8936	38.3345	204.98	-5.5053	-14.0823	-14.1382	-92.8855	-26.4207	-185.682	73.3024	35.2688	5.04782	3.29569	-12.228	53.1202	25.506	16.9236	-39.16	-44.4273	9.09952	12.7212	-42.9935	-0.701448	-19.5528	-32.3768	8.85589	-22.6427	18.4328	-21.137	-53.4334	-76.0942
genotype_no_ld_118_1_1_svd_PC55	57.8344	44.6365	13.5092	-3.74681	17.478	32.4064	-0.627479	-24.7289	61.1859	86.5499	-46.0027	-12.2921	0.614448	-91.8964	50.5501	83.0372	-50.7784	34.8343	59.6581	34.2191	-109.417	-5.54752	-165.435	-4.90198	-29.5991	-5.54378	12.4752	23.8811	-4.73921	-69.6993	21.7264	37.079	47.0598	-19.2012	5.78251	-19.2676	-110.212	34.3887	29.3444	26.5958	-2.69486	-20.3974	82.7189	6.42302	-24.9916	-39.1546	-98.7788	-36.0723	-28.585
genotype_no_ld_118_1_1_svd_PC56	-22.5677	54.8623	9.86895	-70.1631	-50.9545	14.1341	0.890542	-23.8445	51.8858	19.6033	-3.36652	-15.4245	-34.0202	-64.4455	-46.8542	84.016	-7.31813	-35.1483	-45.3897	96.9914	136.26	-21.4881	-60.7947	23.9384	-1.74137	9.58643	-57.1709	14.9511	-19.4	10.6198	-26.2806	-22.6608	-75.2847	7.15416	31.3442	-116.004	9.25436	-35.732	-13.4533	37.7086	-10.3952	62.1983	-67.854	-12.1831	90.15	-15.0735	6.75344	21.4183	37.8342
genotype_no_ld_118_1_1_svd_PC57	42.7533	20.3978	127.622	-5.06077	-23.5214	-86.4577	8.85866	22.0897	-32.6509	-60.8212	-1.8412	30.8861	-17.947	-7.24019	43.9061	-51.9812	0.790365	-26.1433	-50.8898	18.6253	4.74675	-4.38192	76.9644	-6.83317	137.631	-24.2183	58.4082	-103.143	49.1824	3.40623	5.85081	-4.20006	-15.0054	8.78827	-2.64245	49.1913	-93.9859	-3.29888	-2.02447	-41.7793	-0.544257	-37.0667	-3.63134	31.5093	91.0924	-0.629099	33.4004	-27.6419	-90.7652
genotype_no_ld_118_1_1_svd_PC58	-72.2292	28.4108	116.791	21.5239	19.7843	-69.7262	1.87789	5.47638	-21.2137	6.23131	-16.6963	10.1519	-3.91409	-53.2618	-13.2317	15.4198	-11.5612	24.3408	53.9273	-6.94979	-14.3014	-9.95619	-20.0602	27.0462	-81.5319	-3.78413	54.4137	19.2118	27.5498	-29.868	-0.698879	18.441	-71.5779	11.826	12.89	68.1532	3.61207	46.7351	30.7418	-123.709	-3.48928	-0.93513	68.8864	-8.04066	-93.7507	-95.9956	54.8559	-2.2498	-22.1061
genotype_no_ld_118_1_1_svd_PC59	-76.4598	0.672633	55.6822	2.58467	29.9525	-84.8233	16.2652	17.0833	-27.1432	9.09314	35.3808	-129.996	11.3669	-58.1118	-59.4358	-11.2586	21.2423	-18.0409	34.4814	22.6294	1.32953	3.93035	-63.9333	-49.3544	60.2416	32.3188	89.526	-43.8979	36.9219	1.86836	36.1499	49.6621	73.9073	42.2972	-34.2734	-60.0671	133.336	-1.28308	-14.6599	3.05685	-49.4532	100.285	-81.1681	-1.40981	15.3777	-103.558	-51.924	23.4445	-114.557
genotype_no_ld_118_1_1_svd_PC60	71.3824	-24.2522	-8.71495	33.636	-3.99015	-29.6189	-16.4121	-15.229	-25.466	-8.92456	-22.2694	16.5619	3.0109	26.5765	81.1959	-32.6374	-14.5554	11.8144	-7.92554	-21.267	-18.2215	1.55063	70.5092	-0.90658	-74.4322	-36.6073	82.1793	71.4444	6.38538	-6.90796	6.49936	21.0085	-13.5781	-2.35652	-82.1168	-328.422	-30.2144	-67.5716	-45.1299	-33.2141	0.425806	-21.6321	111.439	-37.4162	7.97214	-23.4243	27.0147	11.9223	5.02573
genotype_no_ld_118_1_1_svd_PC61	-3.98569	31.748	-32.8051	-54.6358	-60.3369	-18.2264	-5.01118	-9.00471	-21.0662	-21.5556	-47.2745	43.6993	6.85363	23.8377	6.89652	-32.5543	-65.1255	17.3784	-101.93	104.83	-11.6956	-7.90504	58.9524	-24.2404	-67.2063	67.1067	136.156	60.2456	-3.49059	10.9613	5.8212	-7.88355	-6.46808	5.23247	-21.4281	49.7042	-21.0144	15.8539	13.9439	85.4868	-45.8951	-14.3432	42.5678	4.19347	-69.2389	56.1223	-18.2567	-21.0117	-120.928
genotype_no_ld_118_1_1_svd_PC62	-4.46366	-1.36459	-25.5737	-71.789	18.5842	-5.52562	3.65897	-20.1857	-6.49232	12.3551	12.581	-213.885	12.2487	-14.2604	-17.7995	53.3533	20.2787	-23.7759	31.177	-26.7594	-3.09702	-0.0376902	83.1375	-27.4798	-38.91	151.836	21.6229	30.1753	-23.9162	26.4213	-21.7548	-42.198	-66.8208	-6.5271	21.117	-13.5766	-24.1144	-85.6991	25.892	41.8342	21.8872	-33.396	-97.6198	2.51581	40.2293	47.5024	20.3053	14.6948	-24.8236
genotype_no_ld_118_1_1_svd_PC63	-14.9451	0.0240303	61.8052	38.3024	15.6461	44.4086	1.85774	-8.06608	39.3346	-89.964	1.3569	-23.1208	6.54935	-63.9583	-11.5203	-111.156	4.85118	15.2746	-33.0641	-31.2272	8.90288	20.634	-168.016	1.5155	-19.1963	-18.8638	19.8744	-9.14482	33.6519	11.5952	-56.9182	-97.1563	-64.3879	-18.7057	5.32858	-52.1487	74.8166	12.371	-14.9588	127.258	23.1322	46.4568	26.4521	11.1424	-24.2032	146.924	-12.5903	17.566	-58.8253
genotype_no_ld_118_1_1_svd_PC64	-20.531	-26.0352	44.6759	128.99	18.3795	-1.96339	3.38837	-19.7513	-25.421	-19.3968	8.06478	-47.4416	-17.443	52.9925	-44.4096	-83.2173	-6.82207	-23.0513	19.0021	9.80975	6.43863	6.27399	-44.6944	4.38364	-24.1545	52.8333	26.2676	6.79641	43.6162	-14.5995	-0.165814	-19.1669	32.6736	14.9403	48.0108	12.5563	-102.503	-124.252	26.4089	-33.8978	-29.2328	-28.0617	48.8976	-34.6707	11.6227	38.6081	35.2087	20.8198	-53.9699
genotype_no_ld_118_1_1_svd_PC65	-22.2728	-21.7544	23.3495	-49.0995	40.1678	28.72	0.0436855	-3.78641	64.0968	21.7267	-48.3121	32.2761	7.43024	-50.8161	27.4303	35.6227	-45.1464	-11.8479	48.8322	-18.8278	17.5506	3.80899	47.9598	-33.0812	-9.05258	12.4941	-12.4376	31.7241	-38.3858	-16.9715	51.6616	104.777	-18.62	10.29	2.03398	3.44331	-34.5625	-48.3772	7.12256	146.755	14.5981	-28.2619	0.146812	11.233	6.30003	-165.121	-6.06971	-16.177	-38.1791
genotype_no_ld_118_1_1_svd_PC66	64.0637	16.609	-27.216	58.6782	9.96739	11.7688	10.2818	-11.5292	-6.53421	65.0709	-38.473	33.8574	-51.3964	86.9871	3.7679	3.50574	-42.303	-40.9822	51.9461	-49.3929	1.1203	0.2943	15.5906	69.9663	44.3396	151.422	-32.1361	-10.1446	-40.5744	-42.7876	24.8255	41.3526	-5.50095	-77.9763	-25.7983	-15.402	-17.782	-26.0475	-22.9642	-27.1777	12.332	35.1691	-137.805	-40.2471	19.8077	-76.7585	6.4004	6.93225	-58.237
genotype_no_ld_118_1_1_svd_PC67	-66.049	14.7919	8.71515	46.1863	-3.07245	-31.6769	4.93601	-7.39584	-20.3846	-33.9696	-51.3226	-124.652	1.7313	84.9244	17.4615	-57.2162	-73.1037	45.0429	-43.9443	14.9255	3.84671	-9.0629	23.3964	46.5315	3.49139	-80.5209	-58.4508	4.64634	17.3116	-18.7106	57.5998	112.358	-45.3311	-30.5858	-16.1684	18.788	88.1933	66.615	1.41139	92.1362	1.2054	-39.8548	25.6002	-24.1444	9.30701	-157.839	5.51142	24.1994	-8.47578
genotype_no_ld_118_1_1_svd_PC68	58.571	-15.7548	93.7452	-7.8968	-14.7216	-44.0002	3.571	-5.09235	12.6996	-132.362	-7.40912	78.1466	4.18646	-22.7297	-25.1438	-140.732	-0.710217	-29.9915	-63.1462	24.6211	5.40098	4.7557	11.2753	-1.54157	10.3258	79.4298	-3.05846	-17.9529	64.142	-2.95197	33.068	84.3019	-12.3828	30.5732	6.15072	7.35684	-60.9052	-53.4403	0.637634	58.1901	-6.14969	39.5379	-29.6523	2.27593	-17.8354	-105.258	-63.5122	-3.54517	237.925
genotype_no_ld_118_1_1_svd_PC69	-30.1609	26.7611	-70.9986	-70.9447	-11.838	55.0909	-8.52267	2.78815	-0.356346	-72.1694	9.5411	-110.519	22.2709	-16.6508	-20.8744	-145.811	-18.069	-7.96248	-20.5108	21.1374	-9.81114	4.6824	-18.096	3.08549	-14.4482	-62.8573	-9.73357	2.34802	-29.5996	-32.5581	31.0073	82.9502	24.8407	3.06197	16.7326	34.3901	13.4212	-107.227	6.07515	-64.1511	15.5424	12.9711	77.2965	-12.1648	-18.8057	-87.7867	3.8875	-0.10896	-35.3758
genotype_no_ld_118_1_1_svd_PC70	65.8496	39.3697	7.61277	-61.0479	32.1965	5.08437	11.421	-12.2871	-13.7596	5.66522	19.5485	143.41	19.8496	6.06443	13.911	-69.2928	-3.2677	-24.914	53.5835	30.2499	15.2804	-3.7169	21.8836	-42.8808	22.0605	-7.5786	-16.5754	10.9187	-9.2774	-22.0447	17.4639	55.3391	-53.0371	-36.5924	-3.4837	-24.0358	-25.5365	7.98195	7.16968	-13.6213	20.2167	6.52294	-14.2008	-33.8441	-1.49639	-59.6456	23.7405	0.529804	-144.898
genotype_no_ld_118_1_1_svd_PC71	90.5644	-18.9054	-49.9035	43.8905	-44.7633	-27.142	17.4275	-6.70918	26.7504	27.9741	-10.2486	21.7458	24.076	-39.7314	-73.4029	84.6173	9.22503	-15.63	-59.1175	-15.1417	12.2494	2.77084	-9.33363	-23.6428	-3.59961	-82.1032	-48.4714	-12.5329	-31.8143	9.26298	8.86845	7.73597	-18.1339	-10.3167	40.8236	55.1671	-115.513	-105.204	30.611	72.7408	39.2388	5.48721	62.4672	-24.6356	-29.3675	-32.6109	-2.55541	-2.68529	-74.6626
genotype_no_ld_118_1_1_svd_PC72	-20.9612	-5.92997	-51.0398	-32.5788	-37.6771	22.1597	-2.75859	10.9124	-3.6255	-54.683	38.0815	7.84703	9.817	-80.4595	25.4339	8.6839	42.0966	5.0877	-55.8408	-55.8487	18.1624	4.31464	-12.9172	-39.6708	6.79439	89.6552	-11.0005	-5.29627	-7.68207	-6.87565	18.2498	39.5942	20.9743	27.8849	-16.4032	-42.1436	29.7053	84.9918	-24.2816	20.1216	6.22335	-16.3995	-65.9423	34.3424	22.9615	-60.4009	8.77674	-0.334	-26.3584
genotype_no_ld_118_1_1_svd_PC73	-22.2167	19.6575	-3.52611	-13.5047	-11.151	34.5606	22.9008	3.48003	14.2319	-54.6378	-8.56416	46.5965	55.6141	-31.2587	-11.8665	-86.8697	-16.978	-39.1601	-87.5743	-8.22231	-29.9335	-3.85778	-97.3557	38.3996	26.7251	57.6875	-4.40639	-18.0104	19.6005	1.12634	6.1963	18.6923	0.110918	42.5259	0.237893	0.483834	-7.45294	-20.1077	-3.41008	4.02309	29.3663	-2.87086	-51.924	-55.8672	13.9221	16.0706	-19.9783	-4.47425	-79.0901
genotype_no_ld_118_1_1_svd_PC74	121.165	30.7965	65.6187	-105.472	-11.8962	-19.8212	-38.024	13.1341	24.5038	-6.68246	11.7756	-39.0389	32.1145	13.9455	-26.1178	147.835	-53.9469	28.3898	-70.7509	28.6017	-16.8871	1.03756	28.1035	15.5477	-27.0325	-7.07741	25.6444	17.1813	-7.69125	5.06073	15.9642	27.1388	5.11583	-5.21596	-10.1066	-11.405	-65.4877	25.1576	22.7819	-52.7449	24.7921	3.05694	19.81	105.679	-9.42312	-18.7806	40.0593	-6.16482	5.72917
genotype_no_ld_118_1_1_svd_PC75	-23.2458	50.6779	37.1359	47.5074	-63.6084	27.6067	8.22138	3.29058	61.4543	82.7239	-27.8203	-20.0648	33.4563	88.1074	1.5111	7.37197	29.1984	-19.5505	-107.408	54.5948	-24.8433	1.25987	-21.0238	-59.4604	2.05053	47.4321	-3.22877	-7.19377	-35.8523	23.5324	-1.98126	45.2826	-13.2073	-7.72791	9.69011	-13.2089	27.6015	50.902	-22.5603	-96.331	51.786	-7.58704	-35.5964	-16.8686	16.0066	-44.2547	50.9682	10.7036	-4.79338
genotype_no_ld_118_1_1_svd_PC76	96.5541	-71.4468	-24.2875	145.688	1.81456	44.1076	-21.5258	21.0713	30.6615	-53.8842	-13.1426	-48.7057	-12.9338	-26.7864	-7.46417	-94.9715	1.79313	60.1527	28.7212	-41.108	24.5228	6.87146	3.33219	6.62425	4.81808	26.859	8.96165	13.7117	8.62947	-19.7965	-0.184227	24.6567	0.459353	1.04531	-10.5467	-18.0324	-46.2808	93.8996	14.6018	20.1094	18.3557	-1.20846	-45.254	149.646	8.02445	-25.9523	40.2445	-18.7607	-50.6716
genotype_no_ld_118_1_1_svd_PC77	147.739	18.0449	-4.49722	-88.1312	-11.549	-9.64051	-3.39563	7.11706	-41.4667	24.8085	-2.174	-31.9625	16.2755	14.1893	-15.1009	-55.6086	9.69401	-7.39515	6.58678	-88.1329	-0.0258457	0.0600229	16.5725	-16.2676	-35.0012	12.7055	2.64955	-0.753055	45.8622	-31.0493	-6.49123	-11.2355	8.58833	-2.19932	29.3802	7.61086	-45.0172	145.946	-18.1701	28.7826	34.7185	-20.2633	11.6747	-69.2326	-8.24629	23.0803	-103.944	16.7289	-25.412
genotype_no_ld_118_1_1_svd_PC78	-72.6192	-4.34832	0.596082	89.9257	-53.8233	-68.7033	13.5285	-9.63597	6.48559	16.9185	-12.5367	32.1173	69.7588	-30.6154	33.6803	75.9269	-81.4055	-3.2143	-55.034	13.6471	9.36338	0.379235	75.6553	15.1987	1.41437	18.7594	-13.1789	0.104499	-15.7789	-1.42225	6.10572	1.19726	-38.9133	31.2855	-10.5402	-2.26429	51.0841	4.895	-37.0658	-27.5917	19.8762	9.90207	-19.7877	-20.9997	-3.1057	-5.67081	-36.5072	9.60956	-23.6565
genotype_no_ld_118_1_1_svd_PC79	-38.3214	55.7094	-22.5966	-110.64	-5.10569	-38.5916	-0.115186	5.98724	-76.9817	38.3934	-2.46654	-15.0562	38.6173	29.0176	13.1527	-36.5557	19.8922	32.7894	-1.47664	68.3951	2.19755	-1.84285	-35.2978	-46.6045	22.6791	-23.7289	-16.65	1.75026	-13.0359	-4.29792	-7.29624	-8.47935	-17.2064	0.283483	-26.3491	-21.8966	-6.76823	-61.3124	23.0972	-13.8284	6.2252	-0.0851386	-24.2232	147.867	4.47684	9.18819	-51.1696	-5.50903	30.1345
genotype_no_ld_118_1_1_svd_PC80	-69.8137	19.1226	-29.9403	15.2646	29.1016	5.08078	-22.8846	42.681	-20.6693	-23.7455	19.4117	60.4356	-6.98824	52.1608	-16.6803	87.838	-7.28566	40.3994	23.7268	-31.8127	6.03516	4.89259	-61.2891	-40.6811	-7.54064	11.3695	15.2709	-26.8619	37.8515	5.03634	20.1427	13.5765	-13.2279	7.99736	27.5211	-16.1655	9.61086	-49.8489	-40.3567	40.1093	-28.6933	11.7919	-14.4987	128.168	3.21326	-37.6594	18.9627	6.18822	-26.4147
genotype_no_ld_118_1_1_svd_PC81	53.9629	75.2147	-10.7042	40.5796	10.594	57.8585	-4.94571	-3.44347	-106.427	-79.0233	7.58744	-26.3354	34.5382	39.7916	16.4903	61.9608	-26.0348	-33.8464	11.1907	95.2903	9.34722	1.74959	-109.568	-40.8616	0.88496	9.92233	28.193	11.2533	11.3409	22.0531	22.1446	7.87876	-43.7708	33.5395	9.6448	11.0524	-8.23317	53.4639	12.1056	10.3347	-29.1322	0.659629	9.61089	-84.0032	19.7512	-20.5748	77.4959	2.41538	30.4397
genotype_no_ld_118_1_1_svd_PC82	31.3263	27.1868	-60.9929	30.3	5.51915	-19.91	8.70471	-12.777	26.3427	27.9015	4.69665	-23.0349	-24.2482	-40.9969	-11.9755	-21.2499	49.0008	-12.3491	39.994	99.6095	7.26601	-1.39429	60.4615	-22.8783	-22.9546	6.49283	-7.61988	-5.85794	-67.2508	10.76	-3.12012	9.20506	-16.5653	-37.7868	23.6188	19.4453	-0.131171	62.558	-2.05149	8.86852	-2.32677	-15.6298	17.7792	-31.3103	-1.50068	-16.2942	22.8506	-0.834462	19.2375
genotype_no_ld_118_1_1_svd_PC83	19.6775	14.2296	31.2129	129.558	-7.34822	-33.7136	27.7558	-26.3291	54.5883	4.01566	35.6901	-11.1129	52.15	57.0139	0.767199	47.2522	-23.7517	-0.0627178	-13.1714	-86.9694	-18.126	0.389379	-5.78905	6.25429	4.99438	-10.8541	-4.94323	8.29162	45.6279	-3.46401	6.89474	-14.8754	9.27868	58.399	2.25976	-0.916354	-6.40712	-22.4264	17.7301	35.2873	-23.7885	-1.31331	8.79858	-0.492978	-14.8613	2.92379	-114.711	-1.88058	-7.89996
genotype_no_ld_118_1_1_svd_PC84	0.045193	136.172	50.4866	-71.1856	-46.5101	10.8573	-21.7437	25.9126	-1.21567	173.85	-22.0418	4.01269	-14.8243	24.5883	-5.86442	-178.825	-13.3237	13.2802	8.79976	88.1345	-3.21401	0.313136	-8.59929	56.8502	-11.9808	8.89262	4.21535	7.44131	-72.8448	32.6436	-18.4657	-8.05012	13.8529	-27.2841	9.48092	-4.66505	-6.26156	-20.3527	-4.38708	-15.5445	-13.4054	2.92371	-25.6264	52.112	7.53508	45.3017	-20.3031	-0.717253	3.73096
genotype_no_ld_118_1_1_svd_PC85	-34.1184	33.1654	-93.1195	-110.448	-41.3005	116.039	20.9972	-32.709	-44.9186	-29.852	64.4858	7.89929	-37.4947	26.76	-4.44681	45.6582	-51.7268	3.43517	8.56877	-87.9768	28.1085	1.59165	22.4118	25.0682	7.37113	-10.6771	-4.73734	3.15877	142.211	8.15574	8.223	1.66992	8.75578	-44.7043	-9.62595	2.28221	-4.13908	-31.4415	6.93684	-31.6004	46.4276	5.97484	-1.71907	11.7734	-2.23715	-5.59617	-61.1995	-0.904609	-52.6865
genotype_no_ld_118_1_1_svd_PC86	4.13072	30.328	53.1301	-30.052	-1.01688	70.4613	28.6997	-20.2858	-20.4281	35.9579	-23.8325	4.85218	7.36479	28.1508	7.94646	16.807	51.8543	-7.58999	-38.5755	-59.026	25.1959	-2.52725	-56.888	-72.8615	0.0525194	-22.1457	2.66617	11.7756	31.8552	21.2313	12.1619	8.84216	31.1359	39.6284	-9.16168	6.54157	-9.32774	0.896386	3.5099	61.7764	-125.409	-0.661217	-2.10122	51.4415	6.62654	-23.3997	69.6685	1.28249	3.09784
genotype_no_ld_118_1_1_svd_PC87	-1.63613	-11.1355	110.791	-69.4638	22.2979	11.1918	-212.761	208.399	18.7366	-47.9177	36.4522	-2.8882	-28.2138	-27.4235	8.81667	28.0189	-48.9939	-24.9464	49.5556	4.7175	12.0356	-8.5897	56.4	-31.4391	-11.2686	5.69796	-2.90814	6.48788	103.864	46.7013	1.80213	-10.6299	47.3385	-6.73345	11.914	0.186996	-3.64168	1.35737	1.25463	4.65254	-51.5324	6.9698	-3.40956	-42.7547	-9.73454	-5.30366	-2.98256	-6.16041	-4.71161
genotype_no_ld_118_1_1_svd_PC88	-18.0714	-144.146	37.6425	5.97952	-42.7882	53.6495	-71.8459	70.5452	-182.529	-22.7367	-15.5849	-0.187902	13.6774	-25.8303	1.48875	77.3092	-0.678303	-7.37754	-45.9619	62.5331	-8.87493	-6.24958	-7.17832	52.8232	-4.18498	-1.01929	-6.6356	1.40224	-0.361785	-40.6145	10.4169	-2.2049	27.3099	-21.8616	4.05799	-8.78776	0.842386	-1.90359	-0.503851	-9.32486	100.985	5.34773	-10.7467	36.7692	5.65097	-5.96852	-25.878	8.26352	-24.1159
genotype_no_ld_118_1_1_svd_PC89	-6.32594	-21.0526	-33.0121	6.69264	-28.8416	-45.5725	-101.475	101.132	40.0228	223.501	-9.74474	-13.5091	28.8871	-28.4793	5.38474	-64.7818	13.8218	-5.69015	-4.25919	-131.769	-8.2398	7.97801	-49.4828	-31.1379	-5.90359	-1.05053	-8.73001	4.34137	71.6445	-38.1471	-4.62496	25.3444	-13.0088	6.0368	7.95927	7.14039	-2.35484	-8.82844	4.72224	22.1	-18.3606	3.14162	2.28104	-22.5923	8.82583	-14.5112	42.3506	-0.796391	31.8312
genotype_no_ld_118_1_1_svd_PC90	-3.60058	47.548	-133.975	89.9209	-11.9061	-20.7568	-169.853	169.893	15.3598	-32.0276	-45.1063	-0.41069	-18.8026	-33.3662	-4.06597	18.8389	97.6506	-0.7518	-62.1792	54.7545	2.17431	3.75783	-15.0137	15.6798	-3.64358	3.36813	-7.69718	-1.17882	-52.1572	-44.971	-19.7318	19.4222	-34.8094	-36.9876	2.35186	2.27694	-3.94608	-18.6207	-1.41242	2.36241	-29.9045	13.3121	0.685159	-50.4458	-0.948027	3.33552	-39.8702	-1.65942	-21.2885
genotype_no_ld_118_1_1_svd_PC91	27.6313	-71.2746	-76.8781	-24.9153	44.0683	-66.3408	16.3523	-8.54451	112.671	-11.8071	-55.3334	-6.85153	-26.8092	48.2992	2.7489	29.2571	7.95257	7.0064	-22.592	181.6	-4.07556	-3.08236	-30.2624	5.23499	4.77625	8.73901	-0.197587	-10.0875	54.7443	35.4523	-13.7918	20.4887	-69.1167	81.5211	-2.59316	-1.25249	-7.3989	13.7672	1.02212	-28.8194	-54.3707	4.86462	-8.06783	-12.7872	3.66163	12.3481	-51.0654	1.05984	-35.5551
genotype_no_ld_118_1_1_svd_PC92	-15.2786	135.31	49.7695	37.0709	17.535	-8.32063	10.5113	-8.81485	-16.8418	-54.0202	-154.782	4.40972	5.50269	-42.6605	-9.19459	14.3508	172.958	-5.42873	57.3312	-30.586	2.85079	-0.0796393	51.1789	-108.346	-3.87027	-11.709	3.7518	1.73634	32.3078	-64.9411	-18.7383	19.7102	-28.2176	7.3398	-2.49282	0.96981	-5.51033	-26.1416	3.16964	-20.1369	83.1384	3.05918	-0.580096	60.3059	-1.74606	13.0413	-43.2412	2.86257	-9.75033
genotype_no_ld_118_1_1_svd_PC93	-10.9023	-200.802	30.342	34.3874	-5.55313	-40.4089	25.4017	-20.0064	-9.01915	69.8093	26.5629	1.17774	-50.07	119.46	0.690047	-12.1178	-3.32658	-14.1052	8.52366	109.258	10.9965	-0.309187	-53.7663	-72.8281	4.05083	-3.36201	-5.0876	5.02766	67.3288	-17.5094	-30.438	27.5064	1.77877	-106.433	-6.79033	5.74998	-2.92013	2.32259	5.61045	50.4735	-19.7922	-1.98866	2.54285	37.7476	-3.4556	7.55174	-7.42984	5.10762	-0.666629
genotype_no_ld_118_1_1_svd_PC94	20.4613	-39.9454	46.0578	56.2102	-1.96367	123.625	16.7687	-16.2459	-203.872	127.212	-39.6063	-2.3102	-47.466	-28.7666	-7.44109	-12.2112	50.1564	9.48617	-8.7534	67.4852	-10.216	-1.53331	23.4032	-20.7505	6.10161	1.89477	-7.43761	-18.5641	79.6018	17.3475	13.3212	18.5656	-31.4306	99.2598	-2.17124	-2.16981	1.72218	-11.5718	3.67367	0.6644	8.79158	8.32516	5.36248	-39.5103	-5.11904	-23.077	-34.2418	-7.62242	5.2631
genotype_no_ld_118_1_1_svd_PC95	-12.4005	-69.3871	-10.0302	-99.1693	12.6951	-126.827	51.0038	-49.5798	29.8288	31.7253	-74.5247	0.98661	-14.2169	-25.0796	-2.95813	28.8906	57.7217	2.11257	-55.8738	-65.8449	2.70524	1.08899	-20.7897	91.5522	-0.0186933	1.77833	-6.93992	-4.34767	121.831	-18.1496	-95.0038	92.5365	96.584	15.2345	6.09457	-5.5382	11.6444	-12.3229	-4.51609	-36.047	-17.7662	-5.39252	1.28058	-32.1835	3.67631	25.493	50.1822	3.50443	-12.9681
genotype_no_ld_118_1_1_svd_PC96	0.0760071	-147.407	37.8816	-49.3014	26.9455	8.3535	-43.2701	42.902	63.5821	-41.0051	-68.2677	-3.27573	11.4487	78.0344	5.97451	-11.7208	0.562142	-12.1195	42.1306	-39.9521	2.54866	2.27814	-60.7686	-35.9701	-12.5735	-11.036	7.15398	5.64452	-170.155	54.8254	-30.1038	20.0764	6.19327	76.2063	4.27485	1.57814	-2.87934	-13.0679	4.01997	-52.2524	46.174	-1.11504	6.35346	7.58894	7.46061	11.9125	-13.6153	-1.27535	-12.3184
genotype_no_ld_118_1_1_svd_PC97	8.05379	-42.0387	73.8762	-39.2991	-25.6225	56.5099	39.6571	-43.9534	-57.1219	-54.62	-78.4643	-1.98731	17.1455	-10.0903	-10.4114	63.7925	108.076	12.7061	-19.5619	-33.5305	-0.970192	-2.66834	33.1388	8.6494	-4.87457	-0.253668	2.69423	-13.2126	-95.1433	-33.9291	-20.81	20.1742	-13.2391	-37.2033	-3.34996	3.27336	5.81259	-16.8644	5.35123	32.354	-107.21	-6.55522	9.59811	-57.9506	-3.78334	-0.913887	-6.35924	-5.42612	-2.96206
genotype_no_ld_118_1_1_svd_PC98	-9.58022	-66.0138	-28.7308	-106.063	-14.3321	164.841	-2.50101	11.3771	88.4975	1.34273	-31.6163	2.18202	21.7926	56.9382	1.98429	-23.4356	89.0779	-0.263461	1.06767	64.8251	-12.6868	2.06915	29.7879	47.3888	-1.6261	3.8508	4.66416	0.985065	92.9972	-119.514	-24.3171	16.6035	-31.5475	37.4872	3.16176	-0.0841158	9.37137	17.2789	0.0422946	32.0748	8.50844	5.04626	0.0138023	-16.4686	6.86413	-1.38271	38.3813	-6.06939	-13.6335
genotype_no_ld_118_1_1_svd_PC99	-1.97154	79.1489	-48.2838	49.1539	3.05873	-17.5736	2.98975	-2.77489	21.8571	-80.4491	25.3958	0.104785	-4.1248	10.4401	3.61727	32.3357	35.6282	0.268212	-19.3466	75.1625	-11.3586	2.32901	4.43452	-19.0725	-0.616052	3.35542	-3.25482	5.02533	67.3755	-49.2128	-90.9211	74.9991	140.262	-160.166	0.390115	-4.5534	2.05839	-7.13289	1.74304	61.0356	37.0254	-5.54549	0.268896	5.39945	-7.54562	22.688	24.0291	7.76669	16.3889
genotype_no_ld_118_1_1_svd_PC100	17.6587	96.4827	-59.4587	39.3717	-37.2398	42.8095	-26.3229	29.8357	-93.9382	-15.9435	-44.5948	0.368959	-29.801	160.872	0.442919	30.4365	-21.3765	-0.740458	-16.1071	-62.6979	4.13065	-0.699253	-84.71	75.3692	-1.24389	-2.7265	4.012	4.46637	5.0333	17.3033	-43.4273	52.8587	13.7372	13.2513	-2.82544	-0.648886	-5.70337	-15.0454	-2.40973	-5.31589	-93.8688	-5.5291	1.21281	10.5102	1.5292	9.51465	-5.49689	3.41165	15.2442
genotype_no_ld_118_1_1_svd_PC101	5.43753	28.209	59.1174	-42.9817	6.42841	13.2836	10.5959	-8.05042	-26.4088	-23.6537	65.0125	-5.85713	8.56079	24.5975	-9.29183	13.1758	-108.326	9.6525	4.37944	-38.8603	9.3567	3.84082	-68.7383	-109.888	5.95504	15.2627	3.06558	-17.4775	-36.0904	72.3308	-101.287	101.504	-38.1072	-117.189	-2.59523	-3.16686	1.49905	6.82898	0.62611	-52.407	39.3162	11.3843	8.20749	-49.6334	-2.65694	17.5496	16.8283	-10.5703	5.24082
genotype_no_ld_118_1_1_svd_PC102	8.20716	-6.58569	-8.74887	53.3361	-1.54276	22.9386	2.17109	-0.544357	-43.3937	25.0397	26.6411	-5.26313	28.6347	-112.823	2.71166	0.291341	-35.7807	-11.5403	-32.1719	-13.791	-1.42279	-2.92792	62.352	62.0619	6.29848	-4.47308	-5.5261	9.21533	-25.0659	-0.33661	-206.985	182.086	-50.2468	97.6552	1.06107	4.05093	-5.63081	19.1888	-1.42523	-36.5283	-77.1814	-5.42484	-9.82457	38.8682	3.8784	56.7109	-17.3724	6.55635	-13.6398
genotype_no_ld_118_1_1_svd_PC103	16.2774	-8.68625	-103.881	5.93822	-17.395	-27.9708	29.2745	-28.072	-18.7177	-2.6459	-50.4342	-3.60439	-9.51291	-89.6909	0.969501	-16.6252	0.966949	-0.356686	-4.29843	-3.52376	-6.49419	1.70766	1.68774	4.64845	1.92415	9.96891	-1.02181	0.845957	91.5585	77.0414	113.175	-97.4043	32.8229	-33.3413	-2.21311	6.27458	-8.82447	22.3887	-4.79274	-75.4824	-68.0925	-9.44974	-1.40815	-4.47501	6.08665	-34.8023	14.4104	3.5514	7.04213
genotype_no_ld_118_1_1_svd_PC104	-2.69617	35.7492	15.3046	-52.9626	-36.4027	-76.8695	-18.7804	16.2431	-24.9222	-25.7213	-50.998	-5.21662	-27.6471	114.737	5.6796	12.7019	32.1775	3.42563	56.2103	-18.0192	3.72814	1.03862	-41.7814	-17.1682	2.16309	12.6786	10.9773	-3.58839	-18.876	21.3548	-19.5549	22.5395	90.766	122.462	5.64769	17.0774	-4.19158	32.5032	-5.55294	61.2185	58.9038	-10.0749	1.42597	-33.0984	4.59245	7.66672	12.6092	-6.21823	-4.09741
genotype_no_ld_118_1_1_svd_PC105	-11.19	-61.6153	43.1817	1.40861	7.777	35.1171	2.85309	-5.01154	-17.8397	33.316	13.5959	-2.95781	17.9414	4.94431	4.8483	-12.39	74.1326	3.75143	-0.419334	-38.9053	9.07622	-1.14358	9.86808	-99.1828	3.35565	5.31282	4.4686	0.948553	-27.1001	-72.1944	-3.20019	-8.80838	-62.6147	-145.892	0.970121	8.00055	2.23119	13.7954	-2.08155	-19.2645	-34.6646	-8.18839	1.81193	-16.1616	4.20672	10.7105	-7.36807	-0.209245	4.22959
genotype_no_ld_118_1_1_svd_PC106	1.24687	-6.92794	-32.4541	19.6282	27.9805	45.3129	4.0752	-6.64156	10.1348	21.0912	107.448	4.5674	30.0576	-56.2011	2.95429	-22.8762	-69.5663	7.46517	28.6744	58.9181	-5.96343	-4.61901	26.9057	-57.8185	-5.82711	-7.39897	-7.66963	8.87568	74.6009	19.0021	-47.7881	35.517	-10.4368	3.5969	-3.72486	14.4182	-2.04234	-19.1683	-0.99925	-25.1631	18.6736	-13.9921	-2.39402	5.20419	-1.00758	7.60333	-7.9943	0.369618	10.3078
genotype_no_ld_118_1_1_svd_PC107	-1.47835	38.4096	-5.88693	-16.6538	-21.0596	-83.1275	1.23359	-0.67239	-26.3419	5.51462	158.655	-2.05007	-53.7501	45.0604	1.13464	11.2141	-33.485	2.78483	-5.76923	-15.3878	-0.0259109	-0.16467	22.9475	-38.5266	-4.51925	-7.36632	-1.07292	-0.920854	-22.1305	-200.083	8.53239	-32.1589	-117.944	110.908	2.28588	-2.99096	-0.138111	0.978021	2.80961	102.852	-33.6393	0.734966	8.08598	-8.82593	-3.49217	13.4395	20.9593	-9.60342	-0.0003953
genotype_no_ld_118_1_1_svd_PC108	7.27757	1.48097	105.728	-15.106	-36.5377	48.4528	-7.35248	5.19683	24.501	-31.9609	26.1256	-6.86085	-29.4941	-15.766	0.720551	9.00422	-18.8396	-2.18448	0.581849	10.5849	0.652026	-0.389462	-17.9437	197.587	1.01712	-0.112626	-1.99956	6.90478	-39.1448	-46.832	50.1794	-44.2608	-14.1429	-52.6806	-2.46089	5.68714	-6.5333	-0.518152	-1.62889	-32.3593	-109.904	-8.94537	-4.59887	19.6728	2.8846	-10.499	-5.67709	3.09977	-21.4826
genotype_no_ld_118_1_1_svd_PC109	-3.18735	8.46544	-10.548	-12.5445	24.8346	-40.7349	-1.59111	3.7629	0.337594	-35.7552	-36.9552	-4.47825	50.1974	28.5417	-2.13846	-5.73946	27.5257	-3.45209	202.614	8.80859	7.20286	1.39021	-3.0082	96.3314	-2.08843	-4.047	0.399305	-0.013721	50.5682	10.0672	-41.5739	40.7759	-125.682	-72.4799	-0.159299	-0.526935	3.21089	1.9776	1.53145	11.722	-32.1132	6.39937	2.25655	3.37708	0.59363	14.5526	-23.4113	0.659009	-6.78069
genotype_no_ld_118_1_1_svd_PC110	2.34925	-17.0849	-0.400137	0.143957	15.259	11.1743	9.93088	-10.1303	-28.3246	16.2366	80.2944	1.50541	134.333	-21.1006	-1.99783	-23.4347	7.55407	1.53402	44.4099	40.5196	7.87656	-2.70378	31.402	14.6498	6.41421	5.27599	-1.73472	-2.00702	-103.216	-86.7001	-7.00932	-4.96639	213.903	-9.92482	1.27769	-5.39253	0.376175	0.667217	-1.61173	42.6754	-91.277	3.38905	-4.04388	-10.9882	3.60673	-1.33063	-1.92371	-0.113833	-2.07818
genotype_no_ld_118_1_1_svd_PC111	-2.691	-2.00954	-30.7478	6.23741	-63.4826	64.0089	15.9541	-17.8863	28.0297	-37.5661	25.0272	-0.167338	-201.243	-52.9668	2.0071	-8.8884	-12.616	3.59945	131.061	20.7167	-1.39255	3.65923	16.2659	-47.7456	2.22145	-2.04871	2.78923	1.04442	-39.2891	-17.1045	-30.6235	31.2126	57.5941	78.4919	-3.30007	1.91824	1.87484	5.73065	0.824311	-31.2096	-8.42839	2.3542	8.89316	-5.33013	4.51096	9.44485	12.469	-4.90807	5.42986
genotype_no_ld_118_1_1_svd_PC112	5.99691	8.67597	-0.128216	-10.4362	-68.2645	-67.7933	-2.60532	-6.6777	8.15242	-20.9214	44.03	-1.56833	3.39431	58.6701	-2.13145	17.1529	43.6384	-0.648186	10.6983	21.6242	-0.783168	-2.33516	-20.1514	-50.0453	0.749244	7.26731	-4.22409	0.200066	39.1589	-152.479	5.89415	-11.1858	10.8896	3.60952	-1.63218	-3.05219	-1.23829	4.86011	-0.901037	-153.693	-63.9273	0.611131	-1.74521	2.29229	2.52944	6.13848	-26.5357	0.0366181	8.05956
genotype_no_ld_118_1_1_svd_PC113	-9.7728	-9.96863	-20.4124	7.82596	1.88616	37.5063	-10.6329	5.19436	1.54485	-24.7732	43.5767	-3.43319	136.43	23.7441	-1.15749	-10.4958	10.2162	0.0560182	10.2918	7.89698	3.54143	-0.810616	-32.1773	23.6395	1.73533	6.37765	2.02244	0.477905	-4.61959	-76.7551	11.5542	-16.3766	1.41208	63.4067	0.0524119	2.53207	2.51828	-5.76005	-2.0295	-101.838	151.799	-0.198948	-4.64737	-2.6124	1.39209	-1.3729	-1.824	-0.961902	11.3859
genotype_no_ld_118_1_1_svd_PC114	7.79469	9.25105	12.2667	-19.8595	48.2615	13.5269	-2.88904	4.79212	6.74768	4.4746	-3.42964	-5.11503	143.575	-4.37641	0.839091	-4.69496	16.0744	0.485939	-40.0263	-4.22293	0.515172	-1.25296	-2.0455	-1.5447	-1.23909	3.61198	-0.420786	3.51543	26.2069	-6.086	-6.74581	-3.85683	-58.0046	-17.8251	0.798782	2.02396	-4.02674	8.6237	2.46862	38.4876	-33.4163	-0.9182	-2.05238	3.36601	1.17703	6.95709	15.5438	-1.58299	3.90595
genotype_no_ld_118_1_1_svd_PC115	7.94106	-1.80643	-21.5409	-3.65222	-86.1502	20.5177	1.73626	2.73638	7.05034	-9.97799	-34.4667	2.29637	110.598	-15.8663	-3.95043	9.91517	-9.95392	-0.0600612	47.4844	25.3911	-0.810532	0.757481	6.29399	-117.623	0.297178	0.329281	-0.901004	-0.695888	14.947	67.5299	9.6596	-3.57714	6.13801	29.7776	1.79973	0.790181	-2.54796	-1.82059	1.22553	-24.302	-138.864	0.906044	3.49213	1.36808	-4.88345	-5.16949	2.86295	1.70117	6.38849
genotype_no_ld_118_1_1_svd_PC116	5.06019	32.355	-9.81489	-12.698	300.68	28.3768	-4.51119	2.19314	-7.25383	8.65643	11.1305	-1.09668	-86.6139	13.3953	2.50658	1.35187	12.9107	-1.20695	-110.454	-8.56355	-1.46074	-2.83673	8.9609	-27.0672	0.0450129	1.2432	1.65014	3.22352	-24.1621	-31.7785	5.19293	-6.75135	14.8904	9.18446	2.56729	3.7426	-0.630687	3.61151	2.32708	-57.8391	-47.9319	-2.51459	2.60489	1.05035	-1.74919	-3.03792	10.8585	0.944075	-0.82605
genotype_no_ld_118_1_1_svd_PC117	-2.09795	6.87092	7.81468	14.2393	-24.9427	-6.22809	-1.17824	0.218673	8.07524	-10.7752	1.69262	-0.292396	13.7629	-24.7104	1.2019	-5.81143	7.81979	-1.77857	20.7257	-0.470815	2.45295	0.722102	-13.8614	18.8956	-1.60391	-3.38975	-0.363744	-0.33806	13.8994	-11.4593	4.60041	-0.813793	-25.5971	-1.25775	-0.902156	1.68489	-0.598826	0.179248	0.662104	-19.5347	-1.38173	-2.98436	2.81264	2.05878	0.204231	-1.49737	257.153	-1.0114	-6.72314
genotype_no_ld_118_1_1_svd_PC118	-0.0013844	-0.0014067	-0.0012229	-0.0013093	-0.001424	-0.0012928	-0.0012119	-0.001271	-0.0013546	-0.0013833	-0.0014014	-0.001329	-0.0018876	-0.0012894	-0.0013644	-0.001248	-0.0013489	-0.0012394	-0.001285	-0.0012564	-0.001137	-0.0012671	-0.0013142	-0.0014264	-0.0013639	-0.0013762	-5.77e-05	-0.0013232	-0.0013029	-0.0012375	-0.0013226	-0.0013023	-0.0012991	-0.0013668	-0.0013979	-0.001269	-0.001363	-0.0013644	-0.0012413	-0.0012554	-0.0012262	-0.0012874	-0.0013918	-0.0014095	-0.001311	-0.0013701	-0.0029681	-0.001407	-0.0014582
[truncated: 69 more columns]

## Sheet: Sheet 2 — Figure 2A, 2B, 2C; S6
gene_variant	afc	fdr	dist_phe_var	bwd_slope	aFc_log2_aFC	tissue
ENSBTAG00000000005:17_65319081_T_C	-0.828822	2.99e-05	-70662	-1.54415	-0.828822	testis
ENSBTAG00000000008:29_32446373_G_A	-0.296579	0.102341	-201563	-0.504912	-0.296579	testis
ENSBTAG00000000010:21_35194399_T_C	-0.0868419	0.928757	984443	-0.544002	-0.0868419	testis
ENSBTAG00000000011:8_8014850_T_C	NA	NA	-43250	-1.14717	-1.32612	testis
ENSBTAG00000000012:20_33720711_GTTC_G;20_33720712_T_C;20_33720711_G_A	0.248175	0.837937	12085	0.974359	0.248175	testis
ENSBTAG00000000013:20_33204723_G_A	NA	NA	-470083	1.67021	0.294898	testis
ENSBTAG00000000015:5_74924120_C_T	0.657658	0.0740382	-5008	0.999539	0.657658	testis
ENSBTAG00000000016:23_27692157_G_A	NA	NA	29582	-0.785455	-0.994705	testis
ENSBTAG00000000019:9_27916968_A_AG	0.0417689	0.394074	-805652	0.580235	0.0417689	testis
ENSBTAG00000000020:19_24296045_G_C	0.609924	0.338169	-22333	0.891146	0.609924	testis
ENSBTAG00000000023:16_66427116_A_C	-0.145965	0.269405	347568	-0.978523	-0.145965	testis
ENSBTAG00000000024:24_49123127_A_G	0.234301	0.326544	-55	0.861034	0.234301	testis
ENSBTAG00000000024:24_49278065_C_G	-0.0555506	0.989194	-154993	-0.537561	-0.0555506	testis
ENSBTAG00000000025:15_53987193_G_T	-0.091184	0.25213	-745377	-0.623381	-0.091184	testis
ENSBTAG00000000030:19_44913286_AG_A	0.33927	0.297466	307663	0.589144	0.33927	testis
ENSBTAG00000000030:19_45193468_A_G	1.29417	1.67e-11	27482	1.23916	1.29417	testis
ENSBTAG00000000031:17_63310394_T_C	NA	NA	-100359	1.37581	1.06478	testis
ENSBTAG00000000031:17_64161911_T_C	-0.347668	0.935448	751158	-0.870374	-0.347668	testis
ENSBTAG00000000040:19_50370191_A_G	NA	NA	-597148	1.65837	0.414348	testis
ENSBTAG00000000042:19_50207966_T_C	-0.128632	0.78738	-750003	-0.931292	-0.128632	testis
ENSBTAG00000000042:19_50957772_A_G	0.479054	0.840391	-197	0.768872	0.479054	testis
ENSBTAG00000000049:5_106625511_C_T	-0.051726	0.0820599	-669258	-0.769877	-0.051726	testis
ENSBTAG00000000049:5_107215807_A_G	0.293397	0.0240847	-78962	1.48958	0.293397	testis
ENSBTAG00000000049:5_107321154_A_G	-0.184646	0.0276657	26385	-0.886179	-0.184646	testis
ENSBTAG00000000050:25_40818090_A_C	NA	NA	-568731	-1.14248	-0.358542	testis
ENSBTAG00000000050:25_41460920_C_T	-0.283832	0.876802	74099	-0.848777	-0.283832	testis
ENSBTAG00000000052:29_28884150_C_G	0.293626	0.703802	74282	0.656817	0.293626	testis
ENSBTAG00000000053:9_15109627_T_C	-0.354314	0.460122	27356	-0.708573	-0.354314	testis
ENSBTAG00000000054:11_103566809_A_C	0.0778941	0.678555	288421	0.499589	0.0778941	testis
ENSBTAG00000000056:19_47590601_C_T;19_47590600_ACGT_A	0.159019	0.555961	417077	0.710736	0.159019	testis
ENSBTAG00000000057:3_14506090_T_C	-0.170055	0.331574	-908521	-0.689809	-0.170055	testis
ENSBTAG00000000061:6_49235523_C_T	0.552339	0.0435778	-722566	1.07829	0.552339	testis
ENSBTAG00000000064:29_40234299_A_G	-0.219382	0.459164	-2522	-0.678603	-0.219382	testis
ENSBTAG00000000065:13_48715872_A_G	-0.0612936	0.0793398	528997	-0.528993	-0.0612936	testis
ENSBTAG00000000066:13_48135604_C_CT	0.278911	0.646078	97705	0.530135	0.278911	testis
ENSBTAG00000000067:17_72136610_G_A	-0.106798	0.895225	-21972	-0.558643	-0.106798	testis
ENSBTAG00000000070:16_75861458_T_G	NA	NA	-83420	1.24769	-0.0878451	testis
ENSBTAG00000000070:16_75935426_C_T	1.5559	1.26e-11	-9452	1.10915	1.5559	testis
ENSBTAG00000000076:8_60323984_C_T	-0.509115	0.00011597	-2372	-0.971279	-0.509115	testis
ENSBTAG00000000076:8_60419002_TG_T	-0.249737	0.909493	92646	-0.972609	-0.249737	testis
ENSBTAG00000000077:5_111694127_A_C	0.552777	3.51e-08	19283	1.329	0.552777	testis
ENSBTAG00000000078:8_60435554_G_A	0.550171	0.773969	13770	0.848959	0.550171	testis
ENSBTAG00000000080:18_55116685_A_G	0.449083	2.61e-08	-8239	1.23945	0.449083	testis
ENSBTAG00000000081:10_6483981_G_C	-0.124631	0.785437	441142	-0.6585	-0.124631	testis
ENSBTAG00000000082:18_55107671_G_A	-0.260959	0.66105	-28906	-0.867247	-0.260959	testis
ENSBTAG00000000084:20_29700655_C_T	NA	NA	369352	1.65734	0.406132	testis
ENSBTAG00000000084:20_30654298_A_T	-0.217675	0.923841	-584291	-0.684734	-0.217675	testis
ENSBTAG00000000088:1_50584659_T_C	0.228533	0.580906	653884	0.632402	0.228533	testis
ENSBTAG00000000090:26_21288562_C_T	-1.07214	0.162217	123223	-1.39815	-1.07214	testis
ENSBTAG00000000090:26_21387858_T_A	0.489715	0.282248	23927	1.10888	0.489715	testis
ENSBTAG00000000091:26_20484217_T_C	0.0266676	0.367895	936536	0.549803	0.0266676	testis
ENSBTAG00000000091:26_21341028_C_T	0.123563	0.139612	79725	1.14379	0.123563	testis
ENSBTAG00000000092:26_21288934_C_A	0.369126	0.264474	-133745	1.3633	0.369126	testis
ENSBTAG00000000098:3_19049891_G_A	-0.0480708	0.866933	784367	-0.961538	-0.0480708	testis
ENSBTAG00000000098:3_19793916_A_AG	-0.185599	0.00177792	40342	-1.17633	-0.185599	testis
ENSBTAG00000000102:11_36550228_A_AT;11_36550228_A_ATT;11_36550228_AT_A	NA	NA	19310	0.89139	0.635786	testis
ENSBTAG00000000102:11_37559482_A_G	NA	NA	-989943	-0.55593	-0.383587	testis
ENSBTAG00000000103:29_49538548_C_A	0.157271	0.823983	10713	0.715754	0.157271	testis
ENSBTAG00000000105:3_14850683_A_G	0.137479	0.205184	-2636	0.937639	0.137479	testis
ENSBTAG00000000105:3_15404907_G_A	0.0993733	0.0608575	551588	0.703927	0.0993733	testis
ENSBTAG00000000106:24_4067667_G_A;24_4067649_ATCAGAGCACACAGCCCCG_A;24_4067655_G_A;24_4067665_C_G	-2.26465	0.0204597	24890	-1.11727	-2.26465	testis
ENSBTAG00000000109:5_110421350_T_C	0.375497	0.868128	24359	0.791469	0.375497	testis
ENSBTAG00000000113:3_14781830_C_T	-0.0607392	0.913879	370	-0.551306	-0.0607392	testis
ENSBTAG00000000115:11_63097336_C_CT	0.0764713	0.560381	-648173	0.966499	0.0764713	testis
ENSBTAG00000000120:19_29024376_G_A	-0.621994	0.044137	129245	-1.15868	-0.621994	testis
ENSBTAG00000000120:19_29101632_T_A	-0.453948	0.908428	206501	-0.885984	-0.453948	testis
ENSBTAG00000000120:19_29215465_G_T	-0.332277	0.521783	320334	-0.839204	-0.332277	testis
ENSBTAG00000000124:5_30398577_A_G	0.18964	0.80244	-329831	0.530126	0.18964	testis
ENSBTAG00000000125:17_34367462_G_T	-0.243897	0.880872	379614	-0.91005	-0.243897	testis
ENSBTAG00000000125:17_34977010_T_C	-0.112819	0.973597	-229934	-0.683626	-0.112819	testis
ENSBTAG00000000130:19_27243924_C_A	NA	NA	-48154	-0.816473	-0.885112	testis
ENSBTAG00000000134:19_27330016_G_A	NA	NA	14179	0.931858	0.21476	testis
ENSBTAG00000000137:6_67184366_T_TA;6_67184366_TA_T	0.248475	0.488435	140892	0.897304	0.248475	testis
ENSBTAG00000000137:6_67662680_T_A	-0.197298	0.406369	-337421	-0.65937	-0.197298	testis
ENSBTAG00000000138:24_23073989_G_A	-0.221764	0.516537	-765865	-0.844244	-0.221764	testis
ENSBTAG00000000138:24_24025926_G_A	0.564889	0.00101122	186072	0.971478	0.564889	testis
ENSBTAG00000000140:16_28823524_GT_G	-0.230289	0.616361	-9782	-0.77455	-0.230289	testis
ENSBTAG00000000141:11_67856819_A_C	-0.318231	4.41e-05	-48855	-1.21353	-0.318231	testis
ENSBTAG00000000144:4_83009723_G_A	NA	NA	475822	-1.26646	-0.896145	testis
ENSBTAG00000000146:12_75392630_C_CTT	-0.23332	0.421122	211747	-0.868513	-0.23332	testis
ENSBTAG00000000147:5_70025248_T_A	NA	NA	-38118	1.31601	0.175348	testis
ENSBTAG00000000157:11_45557122_T_C	-0.107611	0.385238	-911396	-0.953078	-0.107611	testis
ENSBTAG00000000160:1_143275461_G_A	-0.297948	0.0465081	-33020	-0.823576	-0.297948	testis
ENSBTAG00000000162:28_27560656_T_G	NA	NA	-726738	-1.87861	-0.276483	testis
ENSBTAG00000000162:28_28256788_G_A	NA	NA	-30606	-1.77721	-0.296788	testis
ENSBTAG00000000162:28_28349044_G_A	-0.245553	0.805769	61650	-1.22896	-0.245553	testis
ENSBTAG00000000163:28_28325490_G_T	0.668867	0.0024434	1598	1.21058	0.668867	testis
ENSBTAG00000000169:4_51043623_G_T	0.120583	0.127874	41102	0.688297	0.120583	testis
ENSBTAG00000000175:6_59030536_T_C	0.128681	0.0667439	-75693	1.02824	0.128681	testis
ENSBTAG00000000175:6_59091998_G_A	-0.159456	0.994853	-14231	-0.942131	-0.159456	testis
ENSBTAG00000000177:25_611671_CTGGAAA_C	1.25213	0.00880887	-38634	0.785925	1.25213	testis
ENSBTAG00000000179:25_645494_C_G	-0.257041	0.515121	23853	-0.686729	-0.257041	testis
ENSBTAG00000000182:18_47452223_T_TGTGA;18_47452223_T_A	0.0726357	0.729035	-625836	0.951346	0.0726357	testis
ENSBTAG00000000182:18_48111707_TC_T	-0.178777	0.486804	33648	-0.952836	-0.178777	testis
ENSBTAG00000000188:9_36193663_A_C	0.569823	0.0611214	111828	1.16347	0.569823	testis
ENSBTAG00000000188:9_36629536_T_C	0.115851	0.687752	547701	0.779565	0.115851	testis
ENSBTAG00000000189:4_45396016_T_C	-0.344244	0.85776	-141936	-0.696893	-0.344244	testis
ENSBTAG00000000191:22_50689231_T_C	NA	NA	-355830	1.4443	0.155874	testis
ENSBTAG00000000195:18_64642027_T_G	0.181152	0.699049	9858	0.849998	0.181152	testis
ENSBTAG00000000197:6_25406260_C_T	-0.235908	0.541063	333057	-1.0624	-0.235908	testis
ENSBTAG00000000199:14_70738772_C_T	-0.122336	0.266292	-371366	-0.744514	-0.122336	testis
ENSBTAG00000000201:1_7060153_A_AT	-0.138844	0.953189	-123760	-0.693749	-0.138844	testis
ENSBTAG00000000202:19_56226384_T_A	-0.171079	0.587377	20518	-0.708072	-0.171079	testis
ENSBTAG00000000203:8_103774368_G_C	0.160733	0.429631	-8998	0.907303	0.160733	testis
ENSBTAG00000000205:19_5583119_G_A	-0.111548	0.113868	59272	-0.673575	-0.111548	testis
ENSBTAG00000000210:1_64113915_G_C	0.341992	0.00175932	30788	1.37207	0.341992	testis
ENSBTAG00000000210:1_64193131_C_T	-0.101351	0.245759	110004	-0.599267	-0.101351	testis
ENSBTAG00000000215:16_50955282_G_GACATC	0.113354	0.842538	98982	1.26843	0.113354	testis
ENSBTAG00000000218:10_14387735_T_C	0.290064	0.248129	5266	1.01351	0.290064	testis
ENSBTAG00000000218:10_14677336_C_T	-0.145301	0.00133449	294867	-0.640245	-0.145301	testis
ENSBTAG00000000219:5_95965416_G_T	0.601834	0.247383	-4654	0.6591	0.601834	testis
ENSBTAG00000000220:22_1421384_A_T	0.126021	0.975757	178849	0.734239	0.126021	testis
ENSBTAG00000000220:22_1695747_G_GATTAT;22_1695747_G_GATTATACTTATAATTATAATTATAATTATAAT	-0.315144	0.0290505	-95514	-1.27273	-0.315144	testis
ENSBTAG00000000220:22_2349032_T_TA;22_2349032_T_A	NA	NA	-748799	-1.3725	-0.271916	testis
ENSBTAG00000000221:28_8010263_A_AT	-0.501154	0.104272	-87225	-1.63495	-0.501154	testis
ENSBTAG00000000224:28_25806935_C_T	0.818646	0.159896	3864	1.19151	0.818646	testis
ENSBTAG00000000224:28_26398770_A_G	-0.393067	0.885173	595699	-0.514058	-0.393067	testis
ENSBTAG00000000225:27_37190994_T_C;27_37190994_T_TAC	0.0936999	0.00108024	-1526	0.579204	0.0936999	testis
ENSBTAG00000000229:3_99213769_T_G	1.27714	0.60425	-28506	1.33612	1.27714	testis
ENSBTAG00000000231:28_41436147_T_C	-0.132641	0.957406	-49972	-0.600009	-0.132641	testis
ENSBTAG00000000237:5_48018185_G_A	NA	NA	-999759	-1.60011	-0.533093	testis
ENSBTAG00000000237:5_48933947_C_T	-0.224434	0.163241	-83997	-0.557968	-0.224434	testis
ENSBTAG00000000240:9_69147876_A_AT;9_69147876_A_ATT	0.312389	0.174754	-55397	1.11236	0.312389	testis
ENSBTAG00000000241:13_77397957_G_A	-0.104367	0.635749	-119036	-0.744414	-0.104367	testis
ENSBTAG00000000241:13_78173157_T_C	0.11382	0.780431	-894236	0.796247	0.11382	testis
ENSBTAG00000000243:9_76202866_T_C	0.298796	0.916093	12767	0.895544	0.298796	testis
ENSBTAG00000000244:29_42903650_T_C	-0.176907	0.442525	62599	-0.931788	-0.176907	testis
ENSBTAG00000000245:9_76541230_A_G	0.280723	0.00712122	-77845	0.769777	0.280723	testis
ENSBTAG00000000246:29_8978364_G_A	-0.769208	0.00029088	86892	-1.04383	-0.769208	testis
ENSBTAG00000000250:8_102109952_C_T	0.137965	0.330252	524361	-0.734115	0.137965	testis
ENSBTAG00000000250:8_102650366_C_T	-1.51179	3.07e-07	-16053	-1.30081	-1.51179	testis
ENSBTAG00000000251:8_102707961_G_A	-0.343983	0.0194717	-55670	-0.963553	-0.343983	testis
ENSBTAG00000000252:8_102620254_T_C	-0.0852422	0.0955436	38298	-0.622654	-0.0852422	testis
ENSBTAG00000000253:3_103144316_C_A	-0.0906333	0.286568	-645965	-0.682648	-0.0906333	testis
ENSBTAG00000000256:8_57907448_T_G	0.0738053	0.935127	-282334	0.528023	0.0738053	testis
ENSBTAG00000000259:3_31870810_T_C	-0.308889	0.933469	220043	-0.533165	-0.308889	testis
ENSBTAG00000000259:3_32096537_A_C	0.639609	0.518092	-5684	0.764369	0.639609	testis
ENSBTAG00000000261:11_74947020_G_A	-1.2596	1.61e-05	-263	-1.31138	-1.2596	testis
ENSBTAG00000000265:22_37885103_C_G	-0.384671	0.946184	197107	-0.712399	-0.384671	testis
ENSBTAG00000000269:8_43380438_C_T	NA	NA	-918267	-1.71669	-0.453211	testis
ENSBTAG00000000271:10_53969986_T_G	-0.163848	0.48581	76563	-0.74068	-0.163848	testis
ENSBTAG00000000273:22_22361399_T_C	-0.0484991	0.857738	-837762	0.528658	-0.0484991	testis
ENSBTAG00000000273:22_23209439_TAC_T;22_23209439_T_TAC;22_23209439_TACAC_T;22_23209439_T_TACAC	1.32833	0.739813	10278	0.93588	1.32833	testis
ENSBTAG00000000273:22_23322596_T_C	1.1311	0.889779	123435	0.764294	1.1311	testis
ENSBTAG00000000275:5_106080675_CTGGT_C	-0.283247	0.00031871	-31780	-0.731709	-0.283247	testis
ENSBTAG00000000275:5_106103440_T_TG	0.0519826	0.433276	-9019	0.582518	0.0519826	testis
ENSBTAG00000000277:15_22504333_A_G	0.929067	1.73e-08	-2002	1.0581	0.929067	testis
ENSBTAG00000000278:12_35824264_AGGATGGGGAG_A	0.0849022	0.796363	738657	0.652069	0.0849022	testis
ENSBTAG00000000279:25_2209651_C_T	NA	NA	530212	2.36035	1.88512	testis
ENSBTAG00000000281:17_4252448_C_T	-0.43144	0.00199283	45442	-0.968668	-0.43144	testis
ENSBTAG00000000281:17_4297728_G_C	0.388964	0.676232	162	0.743941	0.388964	testis
ENSBTAG00000000285:6_63816978_AT_A	0.204566	0.643414	526613	0.873825	0.204566	testis
ENSBTAG00000000286:5_32462214_A_ATGG	0.110635	0.708675	-273191	0.643011	0.110635	testis
ENSBTAG00000000287:6_63509909_A_G	NA	NA	-161722	-2.23059	-0.431453	testis
ENSBTAG00000000287:6_64276326_G_GA	0.161142	0.547625	-928139	0.673185	0.161142	testis
ENSBTAG00000000288:13_12432184_C_G	0.0613554	0.0107337	131359	0.571905	0.0613554	testis
ENSBTAG00000000290:1_84226609_C_G	0.42653	0.950932	-21025	1.27299	0.42653	testis
ENSBTAG00000000291:13_12235321_T_C	-0.103753	0.688991	46432	-0.699078	-0.103753	testis
ENSBTAG00000000295:11_37927613_G_C	-0.192698	0.00041869	42473	-0.919108	-0.192698	testis
ENSBTAG00000000295:11_37976375_A_G	-0.139166	0.737538	-6289	-0.741266	-0.139166	testis
ENSBTAG00000000297:17_16508299_G_C	0.227309	0.00582555	45169	0.743158	0.227309	testis
ENSBTAG00000000305:3_57654245_G_C	-0.0861952	0.946184	-938514	-0.612945	-0.0861952	testis
ENSBTAG00000000308:13_63758029_A_C	0.238558	0.762314	-58160	0.869163	0.238558	testis
ENSBTAG00000000308:13_64629153_G_C	NA	NA	812964	-1.2774	-0.307274	testis
ENSBTAG00000000309:13_70638546_C_T	0.208975	0.794919	895165	1.25445	0.208975	testis
ENSBTAG00000000309:13_70719390_T_C	0.659907	0.167864	814321	1.11852	0.659907	testis
ENSBTAG00000000309:13_70723456_G_C	0.597249	0.208119	810255	1.09107	0.597249	testis
ENSBTAG00000000309:13_71135633_GA_G	-0.215406	0.492057	398077	-1.05687	-0.215406	testis
ENSBTAG00000000310:5_100955924_G_A	0.532013	0.708253	-234236	0.678495	0.532013	testis
ENSBTAG00000000315:28_29188258_T_G	-0.158894	0.439915	48630	-0.968508	-0.158894	testis
ENSBTAG00000000315:28_29731564_A_T	NA	NA	-494676	-1.31285	-0.243789	testis
ENSBTAG00000000320:8_75605870_G_A	0.120689	0.378735	25475	0.579774	0.120689	testis
ENSBTAG00000000321:25_33758291_G_A	-0.139211	0.523258	118732	-0.865483	-0.139211	testis
ENSBTAG00000000322:23_20677571_T_A	-0.223345	0.226566	74672	-0.818387	-0.223345	testis
ENSBTAG00000000326:5_110729641_A_G	-0.0408176	0.503596	522071	-0.654224	-0.0408176	testis
ENSBTAG00000000326:5_111252413_T_C	-0.227457	0.0039269	-701	-1.02245	-0.227457	testis
ENSBTAG00000000326:5_111964907_A_G	NA	NA	-713195	-1.61787	-0.172047	testis
ENSBTAG00000000328:10_26051318_C_T	0.935592	0.00247377	23546	1.28779	0.935592	testis
ENSBTAG00000000328:10_26869160_G_GAA;10_26869160_G_GA;10_26869160_G_GAAA	NA	NA	-794296	-1.02348	-0.557468	testis
ENSBTAG00000000329:7_26437734_A_C	-0.441084	0.166522	324640	-0.831005	-0.441084	testis
ENSBTAG00000000329:7_26905191_CTATT_C	0.739199	0.790911	-142817	1.3924	0.739199	testis
ENSBTAG00000000329:7_27470023_C_T	0.309299	0.377176	-707649	0.569187	0.309299	testis
ENSBTAG00000000330:18_55177158_G_C	-0.179752	0.163071	-733216	0.615393	-0.179752	testis
ENSBTAG00000000330:18_55926509_C_T	0.509139	0.128127	16135	0.985364	0.509139	testis
ENSBTAG00000000330:18_56481736_G_T	-0.428068	0.217444	571362	-0.849912	-0.428068	testis
ENSBTAG00000000335:3_111854778_G_T	NA	NA	72949	0.760111	0.16296	testis
ENSBTAG00000000336:18_61252718_G_A	1.23285	0.00094195	94447	0.817076	1.23285	testis
ENSBTAG00000000341:7_24993377_T_G	0.179001	0.592151	542	0.666346	0.179001	testis
ENSBTAG00000000342:25_35475275_C_T	0.133608	0.493514	-5031	0.658668	0.133608	testis
ENSBTAG00000000343:25_35759198_C_G	0.264141	0.831452	-279477	0.889318	0.264141	testis
ENSBTAG00000000345:25_35434029_A_T	0.466132	0.891355	-29160	0.693536	0.466132	testis
ENSBTAG00000000347:15_50731867_A_G	NA	NA	-497175	1.6073	0.197724	testis
ENSBTAG00000000347:15_51224429_A_G	0.355799	0.773287	-4613	1.28878	0.355799	testis
ENSBTAG00000000354:19_51157420_G_A	NA	NA	-1091	2.0304	1.08504	testis
ENSBTAG00000000354:19_51163528_C_G	0.507783	0.220184	5017	0.88618	0.507783	testis
ENSBTAG00000000355:19_51151413_T_G	NA	NA	-2885	-1.24672	-0.258801	testis
ENSBTAG00000000356:19_51155662_C_T	-0.596247	6.25e-08	-1477	-1.17468	-0.596247	testis
ENSBTAG00000000357:27_24512302_A_ATC	-0.550716	0.297042	-41094	-0.750657	-0.550716	testis
ENSBTAG00000000359:10_103072355_A_T	0.118369	0.461738	117358	0.712268	0.118369	testis
ENSBTAG00000000362:10_102694570_G_A	0.0952907	0.723966	360926	0.795001	0.0952907	testis
ENSBTAG00000000362:10_102977727_A_G	-0.0647659	0.216409	77769	-0.795566	-0.0647659	testis
ENSBTAG00000000362:10_103044265_G_GC	0.215805	0.00094198	11231	1.20717	0.215805	testis
ENSBTAG00000000365:23_32362639_G_A	-0.12869	0.476521	-720119	-0.652497	-0.12869	testis
ENSBTAG00000000365:23_33188162_G_A	-0.12645	0.0811061	105404	-0.870847	-0.12645	testis
ENSBTAG00000000369:5_94075134_A_G	-0.124689	0.4864	-50052	-0.677761	-0.124689	testis
ENSBTAG00000000385:16_33466342_C_T	NA	NA	-310669	-1.27813	-0.262947	testis
ENSBTAG00000000387:22_50655995_C_T	NA	NA	-32548	-1.11282	-0.174364	testis
ENSBTAG00000000389:4_112292065_A_G	0.215935	0.467226	-34763	1.08716	0.215935	testis
ENSBTAG00000000389:4_113014905_A_T	NA	NA	688077	-2.16394	-0.29666	testis
ENSBTAG00000000390:25_28073081_G_C	0.230174	0.773958	-8678	0.932324	0.230174	testis
ENSBTAG00000000390:25_28135391_TA_T;25_28135391_T_TA	0.007943	0.424079	53632	-0.790947	0.007943	testis
ENSBTAG00000000392:28_28240836_G_T	0.171959	0.897602	46681	0.832227	0.171959	testis
ENSBTAG00000000394:1_141465287_G_C	0.325988	0.226566	84140	0.663981	0.325988	testis
ENSBTAG00000000395:5_36936292_T_C	0.34708	0.852278	31123	0.839842	0.34708	testis
ENSBTAG00000000397:4_117255970_GTGAT_G	0.673549	0.250228	45819	0.821747	0.673549	testis
ENSBTAG00000000401:3_14271407_T_C	-1.09111	0.0110784	-17123	-0.923255	-1.09111	testis
ENSBTAG00000000404:3_13914096_G_A	0.700268	0.00050651	330166	1.53972	0.700268	testis
ENSBTAG00000000406:3_14229219_T_C	0.213255	0.917516	-3699	0.847488	0.213255	testis
ENSBTAG00000000413:7_18207156_T_C	NA	NA	325158	1.51662	0.415083	testis
ENSBTAG00000000413:7_19189388_G_A	NA	NA	-657074	1.58786	0.723207	testis
ENSBTAG00000000418:18_21247143_A_G	NA	NA	-230732	1.06727	1.00961	testis
ENSBTAG00000000423:29_44732827_G_GC;29_44732827_G_GCC	-0.133419	0.366137	-30715	-0.833951	-0.133419	testis
ENSBTAG00000000429:17_71864532_G_A	0.0633962	0.724525	726230	0.494267	0.0633962	testis
ENSBTAG00000000432:10_22283317_T_C	-0.883827	4.51e-06	44835	-1.20457	-0.883827	testis
ENSBTAG00000000434:15_22267975_T_C	-0.213663	0.00984634	-21626	-0.652202	-0.213663	testis
ENSBTAG00000000434:15_23189171_ATGAGAGGAAC_A	NA	NA	-942822	0.818822	0.259792	testis
ENSBTAG00000000437:26_14872676_T_G	-0.645464	0.899285	872	-0.769048	-0.645464	testis
ENSBTAG00000000440:15_22580930_G_A	NA	NA	334593	1.20032	0.682146	testis
ENSBTAG00000000442:26_15325111_T_C	NA	NA	-422001	-0.830783	-0.444261	testis
ENSBTAG00000000445:26_14924767_A_G	-1.63451	1.39e-05	13071	-1.53515	-1.63451	testis
ENSBTAG00000000446:12_86338161_A_G	-0.244033	0.526614	50020	-0.752228	-0.244033	testis
ENSBTAG00000000451:29_10261896_C_T	-0.520404	0.836506	-356051	-1.09976	-0.520404	testis
ENSBTAG00000000454:5_32250918_C_T	-0.932976	0.00086723	72941	-1.57564	-0.932976	testis
ENSBTAG00000000454:5_33271725_C_T	-0.115509	0.492625	-947866	-0.6541	-0.115509	testis
ENSBTAG00000000456:1_119385697_A_C	-1.89561	0.451288	-8905	-0.713489	-1.89561	testis
ENSBTAG00000000458:18_34402288_C_G	0.00692241	0.861184	75883	-0.571399	0.00692241	testis
ENSBTAG00000000458:18_34434742_T_TA	-0.191615	0.600973	43429	-1.16699	-0.191615	testis
ENSBTAG00000000459:22_15056987_T_G	1.35564	0.0148963	-3391	1.66047	1.35564	testis
ENSBTAG00000000472:18_47451626_G_T	0.158042	0.0830822	-1233	0.538009	0.158042	testis
ENSBTAG00000000473:6_66249560_C_T	-0.281788	0.16153	113680	-0.813948	-0.281788	testis
ENSBTAG00000000475:15_61519304_C_G	NA	NA	777155	-1.27513	-0.209242	testis
ENSBTAG00000000475:15_62223897_C_T	0.360445	0.430978	72562	1.35407	0.360445	testis
ENSBTAG00000000477:16_26597247_G_A	NA	NA	6533	-0.909212	-0.797162	testis
ENSBTAG00000000483:22_49863947_A_AG;22_49863947_A_G;22_49863946_TA_T	0.212251	0.835233	-165912	0.914377	0.212251	testis
ENSBTAG00000000483:22_50371553_G_C	0.0899972	0.766532	341694	0.526184	0.0899972	testis
ENSBTAG00000000492:2_6756374_G_A	-0.159638	0.159855	-79848	-1.03366	-0.159638	testis
ENSBTAG00000000494:20_19747440_C_G	-0.183514	0.617747	-267515	-0.793768	-0.183514	testis
ENSBTAG00000000495:7_68654197_G_A	0.414223	0.96248	146263	0.965681	0.414223	testis
ENSBTAG00000000495:7_68707631_CT_C	-0.236715	0.713985	92828	-0.918611	-0.236715	testis
ENSBTAG00000000497:3_100524096_A_G	0.457061	0.247989	-6708	1.37792	0.457061	testis
ENSBTAG00000000500:8_8476554_TGCCGTTTCCCC_T	-0.531989	0.00020372	35	-1.10715	-0.531989	testis
ENSBTAG00000000500:8_8881447_G_C	0.316223	0.736994	404928	0.672123	0.316223	testis
ENSBTAG00000000502:1_152941248_T_C	-0.120697	0.352173	721820	-0.79284	-0.120697	testis
ENSBTAG00000000504:3_54669430_C_G	0.094556	0.106756	-345019	0.650853	0.094556	testis
ENSBTAG00000000505:3_54642132_T_G	-0.543851	3.09e-06	-286554	-1.23072	-0.543851	testis
ENSBTAG00000000511:16_30982181_C_A	-0.207036	0.649335	-180048	-0.582741	-0.207036	testis
ENSBTAG00000000511:16_31507773_G_A	-0.211715	0.49057	-705640	-1.06128	-0.211715	testis
ENSBTAG00000000512:13_62507586_T_G	-0.284564	0.423431	407596	-0.620659	-0.284564	testis
ENSBTAG00000000512:13_62881931_CA_C	0.397347	0.0492064	33250	0.739985	0.397347	testis
ENSBTAG00000000516:13_10502646_C_T	NA	NA	-83096	1.12856	2.07925	testis
ENSBTAG00000000517:24_32926645_C_T	NA	NA	-80385	-1.48961	-0.505698	testis
ENSBTAG00000000517:24_33029575_C_G	0.831111	0.0543429	22545	1.02286	0.831111	testis
ENSBTAG00000000521:4_66449159_C_T	0.782126	8.06e-05	-120640	1.66899	0.782126	testis
ENSBTAG00000000522:1_81190121_T_TC;1_81190111_ACCCTACCTATCCC_A	-0.559835	0.385154	-571196	-0.696193	-0.559835	testis
ENSBTAG00000000524:1_143863331_A_G	-0.245922	0.290622	-12903	-0.770495	-0.245922	testis
ENSBTAG00000000527:23_12067203_C_T	-0.124553	0.0866289	338032	-0.641233	-0.124553	testis
ENSBTAG00000000529:23_11437571_G_A	NA	NA	998650	1.56288	0.176571	testis
ENSBTAG00000000529:23_12505573_T_C	0.179744	0.278029	-69352	0.90421	0.179744	testis
ENSBTAG00000000531:24_58893226_T_C	NA	NA	-395156	0.621993	0.964676	testis
ENSBTAG00000000531:24_59843479_G_A	NA	NA	555097	1.7496	2.47467	testis
ENSBTAG00000000532:3_105644182_A_G	-0.707939	6.21e-06	128	-1.13575	-0.707939	testis
ENSBTAG00000000533:3_105569257_G_A	0.893208	0.508452	53019	1.0236	0.893208	testis
ENSBTAG00000000533:3_106211976_G_A	-0.610739	0.91092	-589700	-0.980286	-0.610739	testis
ENSBTAG00000000534:8_10388220_T_C	NA	NA	27110	-0.887746	-0.947632	testis
ENSBTAG00000000535:28_6165963_G_A	-0.210422	0.628957	20876	-0.571882	-0.210422	testis
ENSBTAG00000000539:21_8253439_A_AT	0.0773199	0.954037	-836955	0.639032	0.0773199	testis
ENSBTAG00000000540:19_34711412_C_T	-0.252161	0.374563	-642032	-0.516462	-0.252161	testis
ENSBTAG00000000542:11_37273236_T_TC	0.095249	0.579209	-938522	0.915068	0.095249	testis
ENSBTAG00000000542:11_38268900_A_C	-0.23849	3.2e-08	57142	-0.938628	-0.23849	testis
ENSBTAG00000000545:11_38263660_A_C	0.301055	0.906425	33404	1.13	0.301055	testis
ENSBTAG00000000545:11_38581425_C_T	0.171029	0.322696	-284361	0.698353	0.171029	testis
ENSBTAG00000000550:7_43562549_A_G	NA	NA	-121155	2.02031	0.878499	testis
ENSBTAG00000000551:26_31832547_T_A	0.120883	0.262653	-941957	0.773806	0.120883	testis
ENSBTAG00000000555:8_11978170_A_G	0.114852	0.687408	-303648	0.702813	0.114852	testis
ENSBTAG00000000561:20_10344818_A_G	0.434515	0.738021	-68402	0.56915	0.434515	testis
ENSBTAG00000000562:28_7887536_C_T	-0.200128	0.982252	10476	-0.986247	-0.200128	testis
ENSBTAG00000000565:10_54644742_G_T	0.15578	0.788573	419794	0.519573	0.15578	testis
ENSBTAG00000000566:1_68235984_G_A	0.270799	0.627162	96540	1.13115	0.270799	testis
ENSBTAG00000000568:25_1187910_T_TA	0.196704	0.738021	-50607	0.817873	0.196704	testis
ENSBTAG00000000571:19_45073822_CTG_C	0.493233	0.368594	-15738	0.842234	0.493233	testis
ENSBTAG00000000571:19_45080510_G_C	0.816949	0.0420318	-22426	0.836341	0.816949	testis
ENSBTAG00000000573:19_41634759_A_G	NA	NA	73	-1.17502	-1.99082	testis
ENSBTAG00000000574:3_11150420_T_G	NA	NA	-48490	0.559061	1.15945	testis
ENSBTAG00000000578:23_27601719_C_T	-0.104106	0.709853	2371	-0.592232	-0.104106	testis
ENSBTAG00000000581:2_113130742_G_A	NA	NA	-30431	1.32032	0.348908	testis
ENSBTAG00000000582:23_27596462_T_C	1.60354	0.0220942	476	1.12093	1.60354	testis
ENSBTAG00000000584:3_1081523_C_G	NA	NA	-895211	-0.972518	-0.238365	testis
ENSBTAG00000000584:3_829547_A_G	-0.181615	0.450274	-643235	-0.703551	-0.181615	testis
ENSBTAG00000000586:20_36786734_A_G	-0.211065	0.685514	-258381	-1.0863	-0.211065	testis
ENSBTAG00000000586:20_37022951_T_C	0.210846	7.54e-08	-22164	0.837077	0.210846	testis
ENSBTAG00000000588:1_18701823_C_A	1.42973	0.104503	35037	1.09468	1.42973	testis
ENSBTAG00000000588:1_19025558_C_T	-0.623156	0.00283333	-288698	-0.586771	-0.623156	testis
ENSBTAG00000000590:17_44528836_G_T;17_44528836_G_C	-0.581058	1.14e-09	5820	-1.10131	-0.581058	testis
ENSBTAG00000000597:1_18638497_A_G	6.26212	3.71e-09	70520	1.29591	6.26212	testis
ENSBTAG00000000599:6_91716004_A_G	-0.107494	0.995658	204396	-0.708645	-0.107494	testis
ENSBTAG00000000602:23_7448775_T_C	-0.315901	0.00014124	-62050	-1.3313	-0.315901	testis
ENSBTAG00000000603:1_10813549_T_C	-0.183297	0.578606	-25615	-0.766017	-0.183297	testis
ENSBTAG00000000604:4_31874253_G_T	-0.423208	0.919956	-2646	-0.809944	-0.423208	testis
ENSBTAG00000000605:1_10627769_G_GACA	0.100434	0.835233	-62925	1.05834	0.100434	testis
ENSBTAG00000000607:4_112939744_A_C	NA	NA	863724	1.37949	0.118743	testis
ENSBTAG00000000607:4_113802855_G_C	0.145969	0.114885	613	0.921455	0.145969	testis
ENSBTAG00000000608:3_14038630_A_C	0.128774	0.0636026	31803	0.93075	0.128774	testis
ENSBTAG00000000613:7_17445306_G_A	-0.0682759	0.635749	-693084	-1.13489	-0.0682759	testis
ENSBTAG00000000621:18_48170706_T_A	-0.259692	2.92e-10	17220	-0.887894	-0.259692	testis
ENSBTAG00000000625:10_13147520_C_G	-0.388567	0.837586	-331257	-0.547458	-0.388567	testis
ENSBTAG00000000629:9_52645270_A_C	-0.284381	0.357079	149722	-0.646287	-0.284381	testis
ENSBTAG00000000629:9_52768417_T_C	0.368964	0.717676	272869	1.20973	0.368964	testis
ENSBTAG00000000630:18_44668679_A_G	0.146053	0.398192	60852	0.906481	0.146053	testis
ENSBTAG00000000630:18_44684516_C_T	0.0350722	0.604801	76689	0.675539	0.0350722	testis
ENSBTAG00000000632:14_69942048_T_G	0.259251	0.423804	83718	0.966791	0.259251	testis
ENSBTAG00000000634:3_116983361_T_C	4.61495	5.64e-12	23807	1.03293	4.61495	testis
ENSBTAG00000000634:3_117517261_G_A	-1.50703	0.41115	557707	0.54256	-1.50703	testis
ENSBTAG00000000639:18_14967411_A_G	NA	NA	-951587	-1.70386	-0.283227	testis
ENSBTAG00000000640:21_5259498_T_G	-0.0717389	0.00014691	14501	-0.656027	-0.0717389	testis
ENSBTAG00000000641:19_37715435_G_A	0.142984	0.735066	-344818	0.701642	0.142984	testis
ENSBTAG00000000641:19_38366701_G_A	NA	NA	306448	2.25048	0.525889	testis
ENSBTAG00000000641:19_39046486_C_G	-0.153157	0.98015	986233	-0.517922	-0.153157	testis
ENSBTAG00000000642:25_41429423_T_C	0.13442	0.0272049	-42	0.870153	0.13442	testis
ENSBTAG00000000646:6_44992598_G_GA	0.168428	0.296109	71067	0.944516	0.168428	testis
ENSBTAG00000000646:6_45439318_A_G	-0.0710991	0.479828	517787	-0.522649	-0.0710991	testis
ENSBTAG00000000647:5_119271036_T_C	0.145907	0.976532	-297694	0.629827	0.145907	testis
ENSBTAG00000000650:5_119583797_C_T	0.147043	0.00847984	28204	0.667523	0.147043	testis
ENSBTAG00000000654:13_36604239_G_A	-0.21181	0.631782	10991	-0.825436	-0.21181	testis
ENSBTAG00000000655:21_47000579_C_G	0.110252	0.864221	-397917	0.543033	0.110252	testis
ENSBTAG00000000658:14_1279105_C_T	NA	NA	-555276	-1.37178	-0.421455	testis
ENSBTAG00000000658:14_156053_T_C	0.193723	0.50788	567776	0.696869	0.193723	testis
ENSBTAG00000000658:14_742295_T_C	0.504834	0.00578725	-18466	1.20792	0.504834	testis
ENSBTAG00000000660:13_67708585_T_C	-0.607384	2.07e-08	-428	-0.99199	-0.607384	testis
ENSBTAG00000000660:13_68404032_GGAGA_G	0.0632545	0.307812	695019	0.507284	0.0632545	testis
ENSBTAG00000000662:5_113148146_A_G	-0.11925	0.00176847	47326	-0.633593	-0.11925	testis
ENSBTAG00000000664:3_27358538_G_C	-1.20148	0.452672	4609	-1.08939	-1.20148	testis
ENSBTAG00000000666:19_41488591_A_G	NA	NA	823702	-1.19288	-1.66671	testis
ENSBTAG00000000666:19_42459903_C_T	-0.496808	0.788837	-147610	-0.628178	-0.496808	testis
ENSBTAG00000000667:5_74673667_CT_C	NA	NA	-20983	0.817832	1.21278	testis
ENSBTAG00000000671:22_48989473_T_C	0.486829	0.704538	34	0.787034	0.486829	testis
ENSBTAG00000000672:20_58573367_A_G	0.245976	0.786433	21542	0.705076	0.245976	testis
ENSBTAG00000000675:19_53837560_G_C	-0.13196	0.0539464	-12944	-0.778755	-0.13196	testis
ENSBTAG00000000676:9_23042763_AT_A	0.0851197	0.0750902	78955	0.542054	0.0851197	testis
ENSBTAG00000000678:3_28282128_T_TA	0.0725149	0.449415	-296881	0.915882	0.0725149	testis
ENSBTAG00000000679:9_22535601_T_C	-0.0850195	0.534911	581294	-0.540137	-0.0850195	testis
ENSBTAG00000000682:7_22971667_G_A	-0.149296	0.109541	145420	-0.863993	-0.149296	testis
ENSBTAG00000000682:7_23041282_T_TA	0.149625	0.754213	215035	0.82074	0.149625	testis
ENSBTAG00000000683:13_46281788_A_G	NA	NA	40703	-2.35627	-0.8567	testis
ENSBTAG00000000683:13_46408567_T_TTGCTGC;13_46408567_T_TTGCTGCTGC	-0.0866151	0.875984	-86076	-0.562305	-0.0866151	testis
ENSBTAG00000000684:2_135077220_C_G	0.291915	0.25484	77738	0.790564	0.291915	testis
ENSBTAG00000000684:2_135295703_AG_A	0.0465247	0.130676	-140745	0.651519	0.0465247	testis
ENSBTAG00000000684:2_135688027_G_T	-0.324294	0.334417	-533069	-0.865632	-0.324294	testis
ENSBTAG00000000694:15_45968432_C_T	NA	NA	-485209	1.14869	0.158543	testis
ENSBTAG00000000695:8_75310198_CT_C;8_75310198_C_CT;8_75310198_CTT_C	-0.149111	0.783272	143951	-0.637299	-0.149111	testis
ENSBTAG00000000695:8_75413046_C_A	0.18127	0.902408	41105	0.994038	0.18127	testis
ENSBTAG00000000696:15_46462116_A_C	-0.22482	0.802052	394	-0.817754	-0.22482	testis
ENSBTAG00000000696:15_47292346_G_A	NA	NA	-829836	-0.899114	-0.142384	testis
ENSBTAG00000000699:8_81559736_T_C	-0.117816	0.468442	362347	-0.684082	-0.117816	testis
ENSBTAG00000000700:15_40127575_T_A	NA	NA	220284	-2.06086	-0.177063	testis
ENSBTAG00000000700:15_40336214_G_A	0.196027	0.605035	11645	0.839756	0.196027	testis
ENSBTAG00000000705:11_24758599_A_G	-0.152265	0.648265	10983	-0.77745	-0.152265	testis
ENSBTAG00000000711:14_8005077_G_T	0.390233	0.430385	-68131	0.703783	0.390233	testis
ENSBTAG00000000711:14_8100016_C_G	-0.31545	0.786377	26808	-0.651549	-0.31545	testis
ENSBTAG00000000713:25_35855271_T_C	0.164217	0.723738	156731	0.746478	0.164217	testis
ENSBTAG00000000715:4_113362565_C_T	-0.752438	0.494487	-6213	-0.630855	-0.752438	testis
ENSBTAG00000000717:7_42371484_C_T	NA	NA	657070	1.68271	0.501916	testis
ENSBTAG00000000717:7_43058695_G_A	0.183233	0.460911	-30141	0.658406	0.183233	testis
ENSBTAG00000000719:4_109436015_C_T	-1.10183	0.450274	-749246	-0.739483	-1.10183	testis
ENSBTAG00000000719:4_110192456_G_A	-0.900946	0.713946	7195	-0.607765	-0.900946	testis
ENSBTAG00000000720:8_80857762_A_G	NA	NA	-116850	-0.928429	-0.899881	testis
ENSBTAG00000000720:8_80935470_A_G	NA	NA	-39142	-0.660447	-0.538666	testis
ENSBTAG00000000720:8_81903302_A_T	NA	NA	928690	-2.2055	-5.12892	testis
ENSBTAG00000000721:18_43402689_CCACACACACACACACACA_C	-0.0922271	0.675791	-85462	-0.69187	-0.0922271	testis
ENSBTAG00000000727:15_53758826_C_A	-0.192513	0.442006	-304883	-1.13184	-0.192513	testis
ENSBTAG00000000728:25_2870446_A_G	-0.455157	0.653769	-11171	-1.00271	-0.455157	testis
ENSBTAG00000000728:25_3181812_T_A	-0.514333	0.428878	-322537	-1.14269	-0.514333	testis
ENSBTAG00000000731:19_34983450_C_T	-0.260462	0.793666	929964	-0.559101	-0.260462	testis
ENSBTAG00000000736:3_93581096_T_C	-0.095632	0.158145	661933	-0.663092	-0.095632	testis
ENSBTAG00000000737:10_58713739_AT_A	0.139218	0.942629	-25221	0.688297	0.139218	testis
ENSBTAG00000000744:27_26310692_G_C	-0.284298	0.00174071	-9792	-1.08606	-0.284298	testis
ENSBTAG00000000745:4_64705122_GAA_G	NA	NA	742747	-1.05285	-0.61667	testis
ENSBTAG00000000745:4_65507152_A_G	NA	NA	-59281	0.945305	1.00182	testis
ENSBTAG00000000746:1_156290218_AC_A	-0.315885	0.229419	-986922	-0.8646	-0.315885	testis
ENSBTAG00000000746:1_156881656_T_C	0.334427	0.0178524	-395485	0.987061	0.334427	testis
ENSBTAG00000000748:6_15603438_A_G	0.151671	0.00366425	736	0.579434	0.151671	testis
ENSBTAG00000000749:5_84432046_C_T	0.252214	0.0178969	-13990	0.994099	0.252214	testis
ENSBTAG00000000751:6_15575155_C_T	2.61387	2.2e-07	14923	1.48424	2.61387	testis
ENSBTAG00000000751:6_16569363_T_A	-0.196913	0.773029	-979285	0.581885	-0.196913	testis
ENSBTAG00000000752:1_157373245_A_G	0.0286753	0.0830774	37559	-0.549957	0.0286753	testis
ENSBTAG00000000752:1_157546545_T_C	-0.552229	7.79e-07	-135741	-1.5695	-0.552229	testis
ENSBTAG00000000754:16_70730113_G_A	0.120855	0.509208	522806	1.00709	0.120855	testis
ENSBTAG00000000755:7_20073802_T_G	0.252497	0.192999	-59157	0.965699	0.252497	testis
ENSBTAG00000000755:7_20788910_G_A	-0.126094	0.989343	655951	-0.557129	-0.126094	testis
ENSBTAG00000000758:16_70671684_G_A	0.232399	0.42079	-471509	0.92936	0.232399	testis
ENSBTAG00000000758:16_71112829_C_CCTTAAGTTCA	-0.185192	0.366623	-30364	-0.804221	-0.185192	testis
ENSBTAG00000000759:16_71108385_T_C	-0.160351	0.154904	25354	-0.754492	-0.160351	testis
ENSBTAG00000000759:16_71133498_C_T	-0.185703	0.773287	241	-0.597225	-0.185703	testis
ENSBTAG00000000770:15_53771164_T_C	0.117579	0.812936	-11581	0.535934	0.117579	testis
ENSBTAG00000000771:4_118566862_C_T	-0.0975192	0.0341792	-61608	-0.716719	-0.0975192	testis
ENSBTAG00000000773:29_41050232_A_AG	-0.422341	0.0350465	7253	-1.04189	-0.422341	testis
ENSBTAG00000000773:29_41861253_C_T	0.039412	0.918603	818274	0.813281	0.039412	testis
ENSBTAG00000000778:23_17690593_A_T	-0.18282	0.105112	-61902	-1.09677	-0.18282	testis
ENSBTAG00000000781:25_33862189_T_C	-0.197854	0.970063	153637	-0.577717	-0.197854	testis
ENSBTAG00000000785:3_119514108_G_A	-0.0179516	0.442857	850315	-0.638488	-0.0179516	testis
ENSBTAG00000000785:3_120312561_G_C	NA	NA	51862	-1.68398	-1.45999	testis
ENSBTAG00000000785:3_120344746_G_A	0.374217	0.232152	19677	0.878668	0.374217	testis
ENSBTAG00000000789:3_120401117_G_C	-0.184715	0.759254	28040	-0.786268	-0.184715	testis
ENSBTAG00000000795:16_64225596_G_A	-0.180911	0.589379	288601	-0.513891	-0.180911	testis
ENSBTAG00000000795:16_64464673_C_T	0.313404	0.130716	49524	0.975623	0.313404	testis
ENSBTAG00000000797:3_18795897_A_G	-0.156462	0.57969	-225936	-0.608394	-0.156462	testis
ENSBTAG00000000797:3_19048581_T_C	-0.233317	0.00051217	26748	-1.00212	-0.233317	testis
ENSBTAG00000000799:4_16147196_C_T	-0.109529	0.838283	208432	-0.618956	-0.109529	testis
ENSBTAG00000000799:4_16269155_G_A	0.204698	0.0486705	86473	0.966307	0.204698	testis
ENSBTAG00000000801:18_63720925_G_A	0.219023	0.250688	37071	0.882401	0.219023	testis
ENSBTAG00000000801:18_63755055_T_C;18_63755055_T_A	-0.363758	6.17e-08	2941	-0.899335	-0.363758	testis
ENSBTAG00000000808:5_29037679_G_A	NA	NA	749424	-2.18712	-0.406241	testis
ENSBTAG00000000808:5_29708248_T_C	-0.0194855	0.604237	78855	-1.04355	-0.0194855	testis
ENSBTAG00000000808:5_29771877_A_C	-0.238604	0.444718	15226	-0.901373	-0.238604	testis
ENSBTAG00000000808:5_29801840_G_A	-0.106172	0.994238	-14737	0.463683	-0.106172	testis
ENSBTAG00000000810:7_4451611_G_T	-0.119642	0.233764	159671	-0.914891	-0.119642	testis
ENSBTAG00000000811:7_4286681_A_G	-0.29103	0.0283071	5830	-1.04258	-0.29103	testis
ENSBTAG00000000813:7_4328054_G_A	-0.23496	0.846704	52094	-0.663001	-0.23496	testis
ENSBTAG00000000815:2_135962228_G_A	-0.379819	0.619933	27994	-0.806149	-0.379819	testis
ENSBTAG00000000815:2_136208767_G_A	NA	NA	274533	0.940171	0.336211	testis
ENSBTAG00000000816:9_43836120_AT_A;9_43836121_T_TA	-0.410588	0.348517	30423	-0.947988	-0.410588	testis
ENSBTAG00000000818:5_22409144_A_G	-1.05743	0.787264	-149861	-0.920704	-1.05743	testis
ENSBTAG00000000820:4_11607704_C_T	0.14643	0.888585	365171	0.479297	0.14643	testis
ENSBTAG00000000821:10_11609854_T_C	-0.718023	0.543364	5895	-0.951621	-0.718023	testis
ENSBTAG00000000825:13_52103738_T_C	NA	NA	28058	1.28731	0.313486	testis
ENSBTAG00000000831:19_24387065_G_A	-0.276855	0.748166	47221	-1.14206	-0.276855	testis
ENSBTAG00000000831:19_24409491_GC_G	-0.234834	0.859555	69647	-0.840216	-0.234834	testis
ENSBTAG00000000833:19_24366381_C_G	-0.227749	0.0488011	-1112	-0.910815	-0.227749	testis
ENSBTAG00000000835:13_81517939_T_C	5.27638	9.96e-14	6807	1.40557	5.27638	testis
ENSBTAG00000000835:13_81752348_C_T	-3.00842	0.829646	-227602	-0.767682	-3.00842	testis
ENSBTAG00000000838:21_55189479_C_A	-0.0878702	0.242272	994362	-0.591103	-0.0878702	testis
ENSBTAG00000000838:21_56085375_C_T	-0.194492	0.983428	98466	-0.777815	-0.194492	testis
ENSBTAG00000000842:15_33432483_C_A	-0.590341	9.7e-09	140808	-1.11914	-0.590341	testis
ENSBTAG00000000843:10_26088467_A_T	0.162208	0.0302309	9919	0.63905	0.162208	testis
ENSBTAG00000000848:11_2381525_C_T	-0.0902045	0.560747	18922	-0.730854	-0.0902045	testis
ENSBTAG00000000851:2_91452804_G_T	-0.156606	0.639521	-30790	-0.923958	-0.156606	testis
ENSBTAG00000000851:2_91673096_G_GA	0.0891214	0.40435	189502	0.630811	0.0891214	testis
ENSBTAG00000000854:16_59286531_T_C	NA	NA	107990	1.80648	1.73583	testis
ENSBTAG00000000855:19_22414091_CA_C	-0.112435	0.815869	524981	-0.778492	-0.112435	testis
ENSBTAG00000000869:12_53315516_T_TACA	0.172365	0.882371	485730	-0.631718	0.172365	testis
ENSBTAG00000000869:12_53764012_C_T	-0.704287	0.607591	37234	-1.14007	-0.704287	testis
ENSBTAG00000000871:23_30723921_C_T	-0.298787	0.00247377	676762	-1.36926	-0.298787	testis
ENSBTAG00000000873:13_75282059_A_G	-1.12579	9.33e-06	56961	-1.20083	-1.12579	testis
ENSBTAG00000000874:7_96064603_A_G	-0.400388	0.00872402	30625	-1.4864	-0.400388	testis
ENSBTAG00000000875:19_51487438_C_A	-0.491494	0.717328	-13309	-1.11013	-0.491494	testis
ENSBTAG00000000877:5_78277516_T_C	-0.548031	0.500717	2404	-1.04267	-0.548031	testis
ENSBTAG00000000878:14_21485410_A_T	0.144713	0.616329	37742	0.955921	0.144713	testis
ENSBTAG00000000888:3_11019943_C_T	-0.670398	0.00923476	23719	-0.684196	-0.670398	testis
ENSBTAG00000000888:3_11157922_C_T	0.801036	0.3109	161698	0.793709	0.801036	testis
ENSBTAG00000000892:9_12817084_T_C	0.24497	0.18968	141008	1.00676	0.24497	testis
ENSBTAG00000000892:9_13600833_A_G	-0.206993	0.105281	-642741	-0.828856	-0.206993	testis
ENSBTAG00000000897:10_7900741_G_A	0.350886	0.00306664	275767	0.958648	0.350886	testis
ENSBTAG00000000897:10_7961056_G_A	-0.359122	0.0584256	336082	-0.806614	-0.359122	testis
ENSBTAG00000000899:11_61011277_G_A	-0.115258	0.923841	98	-0.550011	-0.115258	testis
ENSBTAG00000000900:3_52678629_A_G	0.0479841	0.600349	969575	0.506438	0.0479841	testis
ENSBTAG00000000900:3_53549707_G_C	0.623638	0.492648	98497	0.842147	0.623638	testis
ENSBTAG00000000905:1_135456461_GT_G	0.392911	0.106156	-12266	0.773565	0.392911	testis
ENSBTAG00000000911:4_93085555_T_C	-0.0766366	0.638067	663331	-0.510598	-0.0766366	testis
ENSBTAG00000000913:17_68443654_G_A	-0.239984	0.0391235	-443666	-1.15622	-0.239984	testis
ENSBTAG00000000913:17_68776658_C_A	0.253217	0.56028	-110662	1.44102	0.253217	testis
ENSBTAG00000000914:14_21741374_T_TTGC;14_21741374_TTGCTGCTGC_T	-3.01483	1.58e-07	-3450	-1.47274	-3.01483	testis
ENSBTAG00000000916:9_104351308_G_A	NA	NA	-803105	1.58869	0.2605	testis
ENSBTAG00000000920:19_53777682_G_A	-0.190851	4.79e-05	86278	-0.702085	-0.190851	testis
ENSBTAG00000000920:19_53877612_G_T	NA	NA	186208	1.37905	0.353159	testis
ENSBTAG00000000923:5_26061374_A_G	NA	NA	32199	0.792953	0.417682	testis
ENSBTAG00000000928:19_32957315_C_CT	-0.15558	0.681193	634788	-0.575554	-0.15558	testis
ENSBTAG00000000928:19_33296526_T_C	-0.357943	0.80891	295577	-1.31346	-0.357943	testis
ENSBTAG00000000933:11_105903524_T_G	-0.0007091	0.489567	5396	-1.28353	-0.0007091	testis
ENSBTAG00000000933:11_105934299_A_G	0.826595	6.47e-05	36171	1.0039	0.826595	testis
ENSBTAG00000000933:11_105953713_G_C	0.7447	6.61e-05	55585	0.766445	0.7447	testis
ENSBTAG00000000936:10_26055276_C_T	-0.520873	0.985334	42311	-0.76399	-0.520873	testis
ENSBTAG00000000937:2_14607349_G_A	0.124675	0.531196	143685	0.896895	0.124675	testis
ENSBTAG00000000937:2_14636401_C_G	0.105476	0.816358	114633	0.66918	0.105476	testis
ENSBTAG00000000939:13_10067964_C_A	-0.177652	0.0118847	350314	-0.813598	-0.177652	testis
ENSBTAG00000000940:23_16394879_T_C	NA	NA	4470	0.984427	0.230501	testis
ENSBTAG00000000942:28_5459063_A_AAATTT	-0.184952	0.470668	4449	-0.753549	-0.184952	testis
ENSBTAG00000000944:20_71008985_C_T	0.246388	0.470272	2923	0.801061	0.246388	testis
ENSBTAG00000000946:18_10750800_C_T	-0.131792	0.787056	395	-0.62624	-0.131792	testis
ENSBTAG00000000948:14_26046990_C_T	0.0939244	0.309578	-134081	0.617743	0.0939244	testis
ENSBTAG00000000949:28_29270037_CATCT_C	-0.171819	0.648875	23309	-0.866853	-0.171819	testis
ENSBTAG00000000949:28_29567731_G_T	-0.0662664	0.327883	-274381	-0.484004	-0.0662664	testis
ENSBTAG00000000949:28_29761732_C_G	0.14361	0.951558	-468382	0.788364	0.14361	testis
ENSBTAG00000000950:28_29438656_A_C	0.106676	0.735066	-140024	0.571085	0.106676	testis
ENSBTAG00000000951:26_50958224_C_G	-0.457801	0.717429	-779380	-0.984069	-0.457801	testis
ENSBTAG00000000958:13_74620907_C_A	0.997978	0.00546537	-446	1.28112	0.997978	testis
ENSBTAG00000000958:13_74622885_G_A	0.313729	0.572354	1532	1.12548	0.313729	testis
ENSBTAG00000000958:13_74882027_T_C	-0.291113	0.443082	260674	-0.534509	-0.291113	testis
ENSBTAG00000000959:13_74698509_G_A	0.303709	0.35962	57818	0.70866	0.303709	testis
ENSBTAG00000000960:13_74616940_T_C	-0.274333	0.904585	28539	-0.690166	-0.274333	testis
ENSBTAG00000000961:13_74660898_C_T	NA	NA	-12105	0.807714	0.631177	testis
ENSBTAG00000000961:13_74753031_A_G	NA	NA	-104238	1.06885	0.841433	testis
ENSBTAG00000000962:6_82371911_G_T	-0.796863	0.616383	-919775	-0.674048	-0.796863	testis
ENSBTAG00000000962:6_83277672_C_A	-2.25624	0.0299259	-14014	-0.776846	-2.25624	testis
ENSBTAG00000000962:6_83373578_T_C	0.431028	0.121096	81892	0.595594	0.431028	testis
ENSBTAG00000000965:3_70661177_A_T	0.502853	0.93259	-104538	1.08263	0.502853	testis
ENSBTAG00000000967:21_20027172_A_AT	-0.218443	0.0607314	-479741	-0.884815	-0.218443	testis
ENSBTAG00000000974:8_83349727_G_GTA	0.194352	0.460206	568893	0.837841	0.194352	testis
ENSBTAG00000000977:15_25450145_A_G	0.0968076	0.409926	620891	0.552162	0.0968076	testis
ENSBTAG00000000977:15_25874604_G_A	0.134294	0.803334	196432	0.915168	0.134294	testis
ENSBTAG00000000979:27_37360809_C_G	-0.171605	0.801088	-8031	-0.915546	-0.171605	testis
ENSBTAG00000000979:27_37760408_T_G	0.191322	0.947706	391568	0.972273	0.191322	testis
ENSBTAG00000000982:22_50149943_G_C	0.152444	0.183774	-696324	0.51649	0.152444	testis
ENSBTAG00000000986:15_34697645_G_A	NA	NA	-265365	1.87859	2.4655	testis
ENSBTAG00000000987:15_34949344_G_C;15_34949344_G_A	-0.695296	0.00014691	10002	-0.746009	-0.695296	testis
ENSBTAG00000000988:12_28626800_G_GA;12_28626800_GA_G;12_28626800_G_GAA	0.172619	0.281526	41019	0.850572	0.172619	testis
ENSBTAG00000000988:12_29155118_TC_T	NA	NA	-487298	-1.28688	-0.196271	testis
ENSBTAG00000000990:4_77681273_C_T	-0.126386	0.440908	-445788	-1.04069	-0.126386	testis
ENSBTAG00000000990:4_77953412_A_G	0.0442013	0.00180901	-173649	0.525105	0.0442013	testis
ENSBTAG00000000991:4_77952263_G_A	0.0332807	0.00042473	174588	-0.694026	0.0332807	testis
ENSBTAG00000000991:4_78071049_A_AG	-0.311848	3.31e-05	55802	-1.14649	-0.311848	testis
ENSBTAG00000000998:24_20566050_C_CT;24_20566050_C_T	NA	NA	-441165	1.53074	0.0262904	testis
ENSBTAG00000000998:24_21021334_C_CTG	0.359489	0.0569035	14119	1.02395	0.359489	testis
ENSBTAG00000001013:20_10564273_AGCGGGC_A	-0.0604055	0.0954105	258	-0.588229	-0.0604055	testis
ENSBTAG00000001015:13_61444974_G_A	0.101515	0.396747	-177104	0.673502	0.101515	testis
ENSBTAG00000001017:26_23594530_A_C	-0.105786	0.274952	-933762	-0.672745	-0.105786	testis
ENSBTAG00000001019:28_41359757_T_C	NA	NA	931939	0.636344	0.845278	testis
ENSBTAG00000001019:28_42172325_A_G	NA	NA	119371	1.80768	1.61447	testis
ENSBTAG00000001032:29_43372000_T_G	0.309076	0.308471	-374325	0.712295	0.309076	testis
ENSBTAG00000001035:29_43030105_A_C	-0.0701564	0.355294	-13743	-0.729892	-0.0701564	testis
ENSBTAG00000001038:13_53393147_G_A	NA	NA	726680	-1.01508	-0.0798927	testis
ENSBTAG00000001041:19_43319331_T_G	0.777151	0.79728	397829	0.931887	0.777151	testis
ENSBTAG00000001044:28_26001358_G_T	0.113068	0.80408	445676	0.600219	0.113068	testis
ENSBTAG00000001050:2_127516022_T_G	0.305605	0.627576	-7223	0.709708	0.305605	testis
ENSBTAG00000001051:18_62481065_G_A	NA	NA	-802431	-0.897594	-1.32648	testis
ENSBTAG00000001060:2_60824278_CTCTA_C	0.411176	0.457449	-425800	1.2068	0.411176	testis
ENSBTAG00000001060:2_61098527_A_G	0.554178	0.00485182	-151555	1.33812	0.554178	testis
ENSBTAG00000001061:19_62759693_C_T	NA	NA	95162	-1.55639	-0.469815	testis
ENSBTAG00000001061:19_62898077_G_A	0.561063	3.69e-05	233546	1.29533	0.561063	testis
ENSBTAG00000001066:25_36308265_A_G	0.215334	2.63e-07	-153454	0.821648	0.215334	testis
ENSBTAG00000001066:25_36562076_C_CT	-0.168999	0.633723	-407265	-0.697659	-0.168999	testis
ENSBTAG00000001068:25_35531148_G_C	NA	NA	-583168	1.21395	0.196316	testis
ENSBTAG00000001068:25_36160785_A_G	0.154883	0.97137	46469	0.592502	0.154883	testis
ENSBTAG00000001074:23_12969002_A_G	-2.04774	1.42e-09	7486	-1.34407	-2.04774	testis
ENSBTAG00000001078:25_3473455_C_T	0.689182	0.295211	-41257	0.964143	0.689182	testis
ENSBTAG00000001079:5_39415924_C_CT;5_39415924_C_CTT	-0.992899	0.00025988	5972	-1.90639	-0.992899	testis
ENSBTAG00000001079:5_39810989_A_G	-0.145456	0.943354	-389093	-0.749423	-0.145456	testis
ENSBTAG00000001080:3_24271560_G_A	0.166426	0.347032	-729164	0.813588	0.166426	testis
ENSBTAG00000001083:2_23591324_T_TC	-0.242735	0.572919	-32849	-0.697072	-0.242735	testis
ENSBTAG00000001085:19_61714528_G_A	0.553768	0.174236	55929	1.34417	0.553768	testis
ENSBTAG00000001088:5_64256342_C_T	0.632413	0.682479	-39995	0.755777	0.632413	testis
ENSBTAG00000001090:2_26597968_A_C	0.322888	0.0825027	-20982	0.922736	0.322888	testis
ENSBTAG00000001090:2_27505666_G_GTA	NA	NA	886716	-1.80367	-0.367723	testis
ENSBTAG00000001092:2_26587222_C_A	0.127605	0.976137	31500	0.560244	0.127605	testis
ENSBTAG00000001093:2_26586799_C_G	-0.190624	0.135253	31215	-0.81665	-0.190624	testis
ENSBTAG00000001094:12_30949310_T_C	1.4334	0.657311	438965	0.588727	1.4334	testis
ENSBTAG00000001094:12_31050690_G_A	2.96348	4.12e-09	337585	1.00981	2.96348	testis
ENSBTAG00000001096:2_18445355_T_C	0.312697	0.855905	7460	0.660492	0.312697	testis
ENSBTAG00000001097:2_19249354_T_C	NA	NA	830659	-0.915095	-0.372767	testis
ENSBTAG00000001099:5_102816421_G_A	0.498635	0.779535	-930387	0.826947	0.498635	testis
ENSBTAG00000001102:24_62082164_C_T	NA	NA	-17170	-0.679644	-2.27256	testis
ENSBTAG00000001105:11_68063089_A_G	0.559325	0.0040042	-33744	1.42343	0.559325	testis
ENSBTAG00000001109:16_56361788_T_C	-0.154951	0.932196	-93525	-0.589774	-0.154951	testis
ENSBTAG00000001113:11_19682351_AC_A	0.121882	0.368594	23197	0.619291	0.121882	testis
ENSBTAG00000001114:11_19743251_C_T	0.106261	0.733317	21776	0.792366	0.106261	testis
ENSBTAG00000001117:17_32498386_C_T	0.120395	0.454925	-595361	0.923749	0.120395	testis
ENSBTAG00000001117:17_33065821_C_T	-0.167688	0.00065222	-27926	-0.708532	-0.167688	testis
ENSBTAG00000001119:19_20933277_T_G	0.413787	0.949985	85375	0.841815	0.413787	testis
ENSBTAG00000001119:19_21206669_A_G	-0.352808	0.991019	358767	-0.705128	-0.352808	testis
ENSBTAG00000001123:23_47265497_C_T	-0.18699	0.527685	551041	-0.824829	-0.18699	testis
ENSBTAG00000001124:10_99724268_A_G	0.23847	0.0279201	290	1.21752	0.23847	testis
ENSBTAG00000001125:8_71602856_G_A	-1.95785	0.954205	6218	-0.940596	-1.95785	testis
ENSBTAG00000001126:6_94312740_A_AGCAT	-0.0973567	0.622219	778284	-0.867159	-0.0973567	testis
ENSBTAG00000001131:25_35685521_C_A	NA	NA	113700	1.81724	0.574954	testis
ENSBTAG00000001132:2_52379915_A_AC	-0.146706	0.84094	-8632	-0.769828	-0.146706	testis
ENSBTAG00000001133:12_11921392_C_T	-0.277542	0.343725	150430	-0.806035	-0.277542	testis
ENSBTAG00000001134:25_35121960_C_T	NA	NA	662520	-2.07074	-0.171881	testis
ENSBTAG00000001134:25_35420215_G_A	0.0376379	0.279887	364265	0.678881	0.0376379	testis
ENSBTAG00000001136:3_33874253_C_G	0.0791062	0.766906	341406	0.542142	0.0791062	testis
ENSBTAG00000001140:11_87881399_C_T	-0.412778	1.07e-07	91815	-1.03692	-0.412778	testis
ENSBTAG00000001141:11_87987792_T_A	0.126633	0.10584	70043	0.760598	0.126633	testis
ENSBTAG00000001142:8_60488516_G_T	0.173308	0.707693	39737	0.71854	0.173308	testis
ENSBTAG00000001144:13_39584391_T_C	0.119528	0.477598	127	0.692024	0.119528	testis
ENSBTAG00000001150:1_1026400_C_A	NA	NA	-14123	1.24931	2.58896	testis
ENSBTAG00000001151:18_46270242_C_T	NA	NA	-296565	-1.09485	-0.481161	testis
ENSBTAG00000001152:7_20146181_T_G	0.246449	0.948259	643985	0.6361	0.246449	testis
ENSBTAG00000001156:14_7935097_T_C	-0.542577	0.106045	69545	-0.991513	-0.542577	testis
ENSBTAG00000001160:2_125058584_C_A	-0.149104	0.193135	-272696	-0.754295	-0.149104	testis
ENSBTAG00000001164:17_55608329_C_G	NA	NA	258528	-1.34415	-0.247069	testis
ENSBTAG00000001165:28_26677706_G_A	-0.338541	0.630573	-314459	-0.534571	-0.338541	testis
ENSBTAG00000001168:17_55344761_C_T	-0.187414	0.203066	354	-0.830737	-0.187414	testis
ENSBTAG00000001174:14_21809540_A_G	0.248012	0.696129	-207627	1.2626	0.248012	testis
ENSBTAG00000001178:12_30466414_G_A	0.20645	0.717814	-260129	1.42223	0.20645	testis
ENSBTAG00000001179:10_26686078_G_T	-0.58717	0.0117238	-29059	-1.03427	-0.58717	testis
ENSBTAG00000001183:10_26718612_C_G	-0.788217	0.696662	25695	-0.579617	-0.788217	testis
ENSBTAG00000001186:27_38132905_C_T	0.114237	0.801462	174925	0.580315	0.114237	testis
ENSBTAG00000001186:27_38283690_G_A	3.20366	2.21e-08	24140	1.18152	3.20366	testis
ENSBTAG00000001188:29_40948973_C_T	0.392864	0.762778	-6668	1.12501	0.392864	testis
ENSBTAG00000001189:17_69427612_CAAAT_C	-0.0704727	0.0459572	-780524	-0.621381	-0.0704727	testis
ENSBTAG00000001189:17_69494803_T_G	0.074276	0.363749	-847715	0.823092	0.074276	testis
ENSBTAG00000001192:2_125649992_C_A	0.221919	0.28994	-64123	0.913234	0.221919	testis
ENSBTAG00000001192:2_125671841_T_A	NA	NA	-85972	-1.7176	-0.510164	testis
ENSBTAG00000001193:29_45517388_G_A	0.187122	0.1287	9825	0.651074	0.187122	testis
ENSBTAG00000001195:19_42575991_G_GA	NA	NA	-276211	-2.28282	-2.6608	testis
ENSBTAG00000001198:4_112918141_T_C	-1.26885	1.05e-08	40828	-1.11495	-1.26885	testis
ENSBTAG00000001199:3_15051254_C_G	-0.245889	0.270774	39596	-1.33118	-0.245889	testis
ENSBTAG00000001199:3_15299176_G_A	-0.30232	0.0283086	-208326	-1.37233	-0.30232	testis
ENSBTAG00000001204:13_35113722_A_C	-0.125043	0.432525	-8068	-0.700427	-0.125043	testis
ENSBTAG00000001204:13_35550463_C_T	-0.244335	0.963545	-444809	-1.11187	-0.244335	testis
ENSBTAG00000001206:11_105886766_C_A	NA	NA	13482	-0.804189	-3.17463	testis
ENSBTAG00000001206:11_105887684_A_C	NA	NA	14400	0.534819	0.561651	testis
ENSBTAG00000001206:11_106402296_G_C	NA	NA	529012	0.786169	1.83366	testis
ENSBTAG00000001207:24_12300298_G_A	NA	NA	114724	1.63636	1.11839	testis
ENSBTAG00000001207:24_12393647_G_A	-0.802181	0.797171	21375	-0.990088	-0.802181	testis
ENSBTAG00000001212:3_14761384_C_T	NA	NA	7274	-1.06917	-0.271619	testis
ENSBTAG00000001212:3_15377644_G_C	-0.101984	0.615516	623534	-0.541345	-0.101984	testis
ENSBTAG00000001213:21_22632_C_T	0.409672	0.55388	233548	0.700599	0.409672	testis
ENSBTAG00000001213:21_294605_C_T	NA	NA	-38425	1.82481	0.661257	testis
ENSBTAG00000001219:21_72326_A_C	2.15612	0.162969	5710	1.20593	2.15612	testis
ENSBTAG00000001223:8_17206366_G_A	-0.25951	0.952294	-125815	-0.559811	-0.25951	testis
ENSBTAG00000001223:8_17324087_C_A	-0.492579	0.00165114	-8094	-1.15389	-0.492579	testis
ENSBTAG00000001224:24_1494064_C_G	-0.152785	0.960501	-464678	-0.57162	-0.152785	testis
ENSBTAG00000001224:24_902561_G_C	0.63823	2.87e-05	126825	1.33095	0.63823	testis
ENSBTAG00000001228:29_50690446_A_G	0.232207	0.546907	115222	0.552686	0.232207	testis
ENSBTAG00000001229:29_50585610_A_C	-0.190745	0.322205	15801	-0.683596	-0.190745	testis
ENSBTAG00000001231:28_39120769_T_A	0.560183	0.801992	-40462	0.531726	0.560183	testis
ENSBTAG00000001233:15_28822440_C_T	-0.110965	0.375225	118452	-0.699035	-0.110965	testis
ENSBTAG00000001241:20_27823850_T_TC;20_27823850_T_TCCC	NA	NA	-80079	2.20371	2.30165	testis
ENSBTAG00000001242:26_34950620_G_T	NA	NA	437844	1.38522	1.84492	testis
ENSBTAG00000001244:27_36114467_A_T	-0.131046	0.712551	963257	-0.601647	-0.131046	testis
ENSBTAG00000001249:6_85222502_A_C	-1.73899	0.377973	10839	-0.694493	-1.73899	testis
ENSBTAG00000001250:23_44671778_C_T	0.34861	0.950932	-942930	0.489048	0.34861	testis
ENSBTAG00000001250:23_45625034_T_G	-0.731198	0.82108	10326	-1.06285	-0.731198	testis
ENSBTAG00000001252:23_45257253_T_C	0.156916	0.907726	-842733	0.548367	0.156916	testis
ENSBTAG00000001254:14_63314052_G_A	0.0518448	0.746519	-486395	0.904021	0.0518448	testis
ENSBTAG00000001254:14_63782465_G_C	0.1813	0.397093	-17982	0.816908	0.1813	testis
ENSBTAG00000001255:17_64444440_G_A	NA	NA	-846514	-1.17855	-1.50733	testis
ENSBTAG00000001255:17_65260585_T_C;17_65260585_T_TGC	NA	NA	-30369	0.883528	0.909963	testis
ENSBTAG00000001257:8_78309508_G_C	0.138205	0.900044	745951	0.487762	0.138205	testis
ENSBTAG00000001257:8_79274752_G_GT	-0.658118	0.00224725	-219293	-1.58468	-0.658118	testis
ENSBTAG00000001257:8_79810596_A_T	0.379325	0.787702	-755137	1.45996	0.379325	testis
ENSBTAG00000001258:1_2068690_T_C	0.447655	0.00228927	21957	1.16379	0.447655	testis
ENSBTAG00000001258:1_2083390_C_T	0.0247566	0.0588798	36657	-0.933046	0.0247566	testis
ENSBTAG00000001260:18_51745109_T_TC	NA	NA	-39065	1.52708	1.24346	testis
ENSBTAG00000001260:18_51997101_A_G	-0.519348	0.462353	212927	-0.588222	-0.519348	testis
ENSBTAG00000001273:7_40320662_C_CAG	0.45064	0.713985	-342944	0.636873	0.45064	testis
ENSBTAG00000001273:7_41341692_C_T	NA	NA	678086	-0.923008	-0.609283	testis
ENSBTAG00000001283:8_38992848_A_T	0.267298	0.76955	98354	1.70811	0.267298	testis
ENSBTAG00000001283:8_38994382_A_T	0.0845645	0.805769	96820	0.655294	0.0845645	testis
ENSBTAG00000001286:18_34893914_C_T	-0.245096	0.406494	59062	-0.731643	-0.245096	testis
ENSBTAG00000001289:9_96022833_G_C	-0.14812	0.966496	-33672	-0.69024	-0.14812	testis
ENSBTAG00000001290:19_10225091_T_C	0.0341058	0.412474	615801	0.554187	0.0341058	testis
ENSBTAG00000001290:19_10827216_G_A	-0.398622	0.950511	13676	-1.1637	-0.398622	testis
ENSBTAG00000001290:19_10865887_G_A	NA	NA	-24995	-2.3474	-0.825418	testis
ENSBTAG00000001292:22_52953606_C_G	-0.870419	0.0327204	1035	-0.959835	-0.870419	testis
ENSBTAG00000001292:22_53101520_T_C	-1.10053	0.0025056	148949	-1.29343	-1.10053	testis
ENSBTAG00000001293:1_63652560_G_T	0.073543	0.202228	-798621	0.621316	0.073543	testis
ENSBTAG00000001293:1_64424818_C_T	-0.34778	0.00171461	-26363	-0.591138	-0.34778	testis
ENSBTAG00000001293:1_64500260_A_T	0.350893	0.0292607	49079	0.927341	0.350893	testis
ENSBTAG00000001294:18_55509317_G_GA	-0.169463	0.323585	35320	-0.622101	-0.169463	testis
ENSBTAG00000001295:17_70609529_A_G	-0.311865	0.0494618	204469	-0.564046	-0.311865	testis
ENSBTAG00000001295:17_70806504_C_T	0.290235	0.801088	401444	0.687332	0.290235	testis
ENSBTAG00000001298:26_11213728_A_C	0.894747	0.828605	652373	1.10358	0.894747	testis
ENSBTAG00000001303:17_55539556_T_C	-0.710805	0.395377	630412	-0.756184	-0.710805	testis
ENSBTAG00000001303:17_56149562_T_TTA;17_56149562_TTATATATATTA_T	1.07607	0.00306955	20395	0.899757	1.07607	testis
ENSBTAG00000001306:8_45221759_G_A	0.269219	0.188443	-895	0.841821	0.269219	testis
ENSBTAG00000001308:21_19731952_C_G	-1.44615	0.0145249	39269	-1.03502	-1.44615	testis
ENSBTAG00000001314:13_47941070_A_G	-0.0902825	0.428998	179685	-0.803446	-0.0902825	testis
ENSBTAG00000001314:13_48423364_C_T	0.225014	0.545396	-302609	1.49888	0.225014	testis
ENSBTAG00000001314:13_49084826_A_G	-0.152477	0.506237	-964071	-0.866377	-0.152477	testis
ENSBTAG00000001320:13_52141252_TA_T;13_52141252_T_TA;13_52141252_TAA_T;13_52141252_T_A	0.138237	0.00106163	206286	1.16297	0.138237	testis
ENSBTAG00000001320:13_52332360_C_T	-0.181971	0.146213	15180	-0.986478	-0.181971	testis
ENSBTAG00000001322:8_25117364_G_A	0.297779	0.0797529	-81201	0.969278	0.297779	testis
ENSBTAG00000001323:6_83040433_A_G	-0.135796	0.293189	237067	-0.91939	-0.135796	testis
ENSBTAG00000001324:1_135809493_G_A	NA	NA	472953	-0.589664	-0.449632	testis
ENSBTAG00000001325:17_71239803_T_C	0.564533	0.526574	304975	0.635479	0.564533	testis
ENSBTAG00000001325:17_71503200_CTT_C	-1.67396	0.010478	41576	-1.28411	-1.67396	testis
ENSBTAG00000001326:3_68685607_A_T	-0.209559	0.0547059	-781684	-0.764879	-0.209559	testis
ENSBTAG00000001326:3_69299842_A_T	0.17388	0.545396	-167449	0.617482	0.17388	testis
ENSBTAG00000001328:6_116621708_A_G	-0.0812306	0.796148	-219884	-0.600874	-0.0812306	testis
ENSBTAG00000001331:1_117433790_C_G	-0.210228	0.477545	-829	-0.991766	-0.210228	testis
ENSBTAG00000001332:19_23335145_C_A;19_23335142_CCCCCCT_C	0.494924	0.246159	-713870	0.759112	0.494924	testis
ENSBTAG00000001333:22_57222931_T_C	-0.471229	0.42675	-387545	-0.998982	-0.471229	testis
ENSBTAG00000001344:12_79120942_G_T	0.554468	0.916601	8051	0.716554	0.554468	testis
ENSBTAG00000001346:4_99467586_T_A	-0.524249	0.00016779	605417	-1.03179	-0.524249	testis
ENSBTAG00000001349:19_26869080_C_T	-0.128739	0.928757	-456874	-0.575275	-0.128739	testis
ENSBTAG00000001353:11_103650295_T_C	0.0597983	0.956786	-214858	0.587645	0.0597983	testis
ENSBTAG00000001353:11_103866614_G_C	-0.144703	0.766347	1461	-0.75538	-0.144703	testis
ENSBTAG00000001356:17_14776124_T_G	0.188615	0.768908	-59640	0.841987	0.188615	testis
ENSBTAG00000001359:2_118429388_G_A	NA	NA	-745365	0.712892	0.4244	testis
ENSBTAG00000001364:10_30836270_A_G	-0.381252	0.740034	190053	-0.905059	-0.381252	testis
ENSBTAG00000001364:10_31202062_C_T	-0.154505	0.468442	-175739	-0.836675	-0.154505	testis
ENSBTAG00000001368:19_53426152_T_G	0.361779	0.0168348	9478	0.618144	0.361779	testis
ENSBTAG00000001374:25_33072537_TA_T	-0.667878	0.694575	-399663	-0.648808	-0.667878	testis
ENSBTAG00000001374:25_33469729_C_T	-1.1871	5.36e-05	-2472	-0.841904	-1.1871	testis
ENSBTAG00000001376:13_60027166_G_A	-0.270898	0.00862746	-120698	-0.778811	-0.270898	testis
ENSBTAG00000001385:21_22392512_T_G	-0.156075	0.649307	116558	-0.765463	-0.156075	testis
ENSBTAG00000001391:29_12432990_T_C	-1.09709	0.492876	39531	-1.15592	-1.09709	testis
ENSBTAG00000001393:3_49550796_G_T	-0.0284578	0.967141	851842	-0.539936	-0.0284578	testis
ENSBTAG00000001393:3_50225067_G_A	0.135593	0.461857	177571	0.880753	0.135593	testis
ENSBTAG00000001398:17_54245371_AT_A	0.218679	0.0136981	34161	1.23684	0.218679	testis
ENSBTAG00000001398:17_54321208_A_G	0.00753079	0.271563	109998	-0.550323	0.00753079	testis
ENSBTAG00000001400:18_49625720_C_T	-0.148627	0.0769061	32757	-0.801619	-0.148627	testis
ENSBTAG00000001400:18_50277817_A_G	0.10236	0.998364	-619340	0.637622	0.10236	testis
ENSBTAG00000001403:1_97016143_A_G	0.19167	0.0455223	147079	0.915185	0.19167	testis
ENSBTAG00000001407:21_21136559_T_C	0.0746932	0.017827	158719	0.59043	0.0746932	testis
ENSBTAG00000001410:15_34040497_A_G	-0.895843	5.69e-11	13445	-1.19988	-0.895843	testis
ENSBTAG00000001412:1_7268494_A_C	1.22439	1.91e-06	12476	1.3337	1.22439	testis
ENSBTAG00000001412:1_7487583_G_A	NA	NA	-206613	-1.27478	-0.793595	testis
ENSBTAG00000001412:1_7492171_A_G	-0.216224	0.163847	-211201	-0.680665	-0.216224	testis
ENSBTAG00000001414:12_51861444_A_G	NA	NA	143440	-0.682077	-0.28038	testis
ENSBTAG00000001417:25_18295425_G_A	-1.12074	2.06e-06	61848	-0.991124	-1.12074	testis
ENSBTAG00000001417:25_18731657_G_C	0.343162	0.579955	498080	0.622958	0.343162	testis
ENSBTAG00000001419:7_14796411_G_T	0.135661	0.17991	24820	0.764653	0.135661	testis
ENSBTAG00000001420:13_42752816_T_C	NA	NA	126410	1.69043	0.4146	testis
ENSBTAG00000001435:2_43470086_C_CA	-0.18763	0.277286	-906	-0.915614	-0.18763	testis
ENSBTAG00000001443:23_27366276_G_C	NA	NA	2568	-0.984583	-3.44025	testis
ENSBTAG00000001444:23_27298450_A_G	-1.22142	2.74e-10	19104	-1.17136	-1.22142	testis
ENSBTAG00000001444:23_27958999_G_C	-0.472052	0.608159	679653	-0.67881	-0.472052	testis
ENSBTAG00000001446:9_75959742_G_A	1.0393	0.976018	-799220	1.14231	1.0393	testis
ENSBTAG00000001446:9_76638573_G_A	NA	NA	-120389	-0.964933	-2.25503	testis
ENSBTAG00000001449:7_51937583_A_G	0.0894874	0.153064	-206665	0.597353	0.0894874	testis
ENSBTAG00000001463:27_25100612_G_A	-0.152443	0.407394	-397025	-1.05294	-0.152443	testis
ENSBTAG00000001465:1_114248834_A_ACT	NA	NA	661263	-0.778373	-0.399401	testis
ENSBTAG00000001470:25_34500910_A_G	-0.157308	0.210623	36176	-0.907555	-0.157308	testis
ENSBTAG00000001470:25_34536800_A_G	NA	NA	72066	1.58971	0.484165	testis
ENSBTAG00000001473:17_72178210_C_A	-0.183311	0.391292	754511	-0.555246	-0.183311	testis
ENSBTAG00000001473:17_72723583_G_A	0.219641	0.20706	209138	0.949443	0.219641	testis
ENSBTAG00000001474:29_28232969_A_G	NA	NA	14180	0.537371	0.622687	testis
ENSBTAG00000001475:23_42872380_G_T	-0.548037	0.192068	3654	-0.928301	-0.548037	testis
ENSBTAG00000001475:23_43741483_T_G	-0.123309	0.576614	872757	-0.559019	-0.123309	testis
ENSBTAG00000001476:23_27831414_C_G	1.18488	0.335147	-65488	0.63642	1.18488	testis
ENSBTAG00000001476:23_28715283_G_A	NA	NA	818381	2.28067	2.72054	testis
ENSBTAG00000001477:23_28471293_G_C	0.386867	0.69451	21238	0.762646	0.386867	testis
ENSBTAG00000001478:16_32510772_T_G	0.0967925	0.558764	62432	0.603006	0.0967925	testis
ENSBTAG00000001481:3_9738034_T_C	-0.304583	0.186516	-1740	-0.730671	-0.304583	testis
ENSBTAG00000001483:16_4113835_A_G	-0.24967	0.89705	112365	-0.94517	-0.24967	testis
ENSBTAG00000001483:16_4948814_A_G	0.0738242	0.475281	947344	0.583531	0.0738242	testis
ENSBTAG00000001484:22_53524726_C_A	-0.107391	0.0119135	53400	-0.799744	-0.107391	testis
ENSBTAG00000001485:7_102080228_G_A	0.199904	0.466602	-62002	1.01461	0.199904	testis
ENSBTAG00000001489:5_30149700_C_CGGGGGTGGGGGTG	NA	NA	-506335	-1.26854	-0.290204	testis
ENSBTAG00000001491:6_56447126_G_A	-0.585137	0.852714	-161133	-0.736618	-0.585137	testis
ENSBTAG00000001492:20_35229074_T_C	-0.634734	0.0367067	-3652	-0.651788	-0.634734	testis
ENSBTAG00000001492:20_35282679_A_G	0.512	0.954925	49953	0.512283	0.512	testis
ENSBTAG00000001497:1_130275305_AT_A	NA	NA	498126	1.61938	1.74276	testis
ENSBTAG00000001497:1_130746101_T_A	0.241981	0.499781	27331	0.599223	0.241981	testis
ENSBTAG00000001504:6_115807203_G_C	-0.107042	0.322488	16808	-0.633184	-0.107042	testis
ENSBTAG00000001505:6_115772107_T_C	0.247465	0.546805	18244	0.988187	0.247465	testis
ENSBTAG00000001506:6_115723799_G_A	NA	NA	-12529	1.82633	0.396186	testis
ENSBTAG00000001506:6_115805844_G_A	-0.186585	0.0995949	-94574	-0.724871	-0.186585	testis
ENSBTAG00000001508:8_1302847_A_G	0.41272	0.946184	15155	0.983678	0.41272	testis
ENSBTAG00000001508:8_1850537_C_A	0.249363	0.808246	-532535	0.584404	0.249363	testis
ENSBTAG00000001510:5_60590935_C_T	0.339041	3.78e-05	73635	1.15241	0.339041	testis
ENSBTAG00000001510:5_61393806_C_T	0.0265042	0.708781	-729236	0.726456	0.0265042	testis
ENSBTAG00000001512:13_79857171_T_A	-1.27902	1.51e-11	24977	-1.1255	-1.27902	testis
ENSBTAG00000001512:13_80464687_G_C	0.261223	0.112774	-582539	0.576691	0.261223	testis
ENSBTAG00000001513:2_126717770_C_CT	0.0859006	0.561952	257283	0.576401	0.0859006	testis
ENSBTAG00000001516:15_37897145_G_C	NA	NA	-87707	0.773363	1.1443	testis
ENSBTAG00000001518:3_13802463_C_A	-0.169934	0.0974354	-303884	-0.753226	-0.169934	testis
ENSBTAG00000001523:24_35618968_AAAACACAACCGGAAAGG_A	-0.170635	0.616334	37675	-0.792199	-0.170635	testis
ENSBTAG00000001528:4_81496194_T_TC	0.0984238	0.984277	-420203	1.19445	0.0984238	testis
ENSBTAG00000001533:9_45101521_C_G	0.171436	0.860852	-41318	1.18316	0.171436	testis
ENSBTAG00000001539:10_43276571_A_C	0.0947914	0.050702	278819	0.585129	0.0947914	testis
ENSBTAG00000001545:6_45128332_CCA_C	-1.63878	3.84e-08	-50151	-1.16755	-1.63878	testis
ENSBTAG00000001545:6_45186080_C_T	0.621033	0.778292	7595	0.94145	0.621033	testis
ENSBTAG00000001549:11_93744790_C_T	NA	NA	-56719	0.974287	3.093	testis
ENSBTAG00000001549:11_93772390_A_G	1.1617	0.983489	-29119	-0.617514	1.1617	testis
ENSBTAG00000001549:11_93863250_A_C	NA	NA	61741	0.618326	2.59536	testis
ENSBTAG00000001552:13_33169471_T_C	-0.578026	0.0116294	39700	-1.56958	-0.578026	testis
ENSBTAG00000001558:10_103054051_C_G	NA	NA	11256	1.40854	2.65917	testis
ENSBTAG00000001562:5_25817531_TC_T	NA	NA	47100	-0.785685	-0.99327	testis
ENSBTAG00000001564:3_22808858_C_A	-0.4048	0.0266819	222476	-1.44622	-0.4048	testis
ENSBTAG00000001564:3_23609925_T_C	0.478556	0.291979	-578591	0.93255	0.478556	testis
ENSBTAG00000001565:21_26800129_T_C	-0.131352	0.00021529	23714	-0.699726	-0.131352	testis
ENSBTAG00000001568:7_30758119_T_G	NA	NA	-21090	-1.03607	-0.581093	testis
ENSBTAG00000001571:4_9125426_A_AAC;4_9125426_A_C	0.716679	0.00170466	378972	1.31213	0.716679	testis
ENSBTAG00000001572:6_59726181_T_C	-0.101294	0.179091	62077	-0.627582	-0.101294	testis
ENSBTAG00000001574:16_20529748_C_A	0.208285	0.373967	596023	0.816385	0.208285	testis
ENSBTAG00000001574:16_20952735_A_C	-0.29108	0.976286	173036	-1.09257	-0.29108	testis
ENSBTAG00000001575:11_29577193_C_T	-0.182115	0.211688	17154	-1.01272	-0.182115	testis
ENSBTAG00000001575:11_30121494_A_G	-8.25e-05	0.423074	-527147	0.552171	-8.25e-05	testis
ENSBTAG00000001578:10_19353551_G_A	-0.223434	0.958971	224987	-0.955665	-0.223434	testis
ENSBTAG00000001579:14_3382889_C_T	0.0910608	0.365064	326947	0.645327	0.0910608	testis
ENSBTAG00000001580:17_16661973_T_A;17_16661971_TGTGA_T;17_16661973_TGA_T	0.0576448	0.890014	-610281	0.625831	0.0576448	testis
ENSBTAG00000001580:17_17041630_A_G	-0.0676729	0.665588	-230626	-0.590208	-0.0676729	testis
ENSBTAG00000001586:3_20074513_ATG_A	0.0703403	0.739813	-536934	0.706721	0.0703403	testis
ENSBTAG00000001586:3_20973389_T_C	0.0848289	0.451288	361940	0.651665	0.0848289	testis
ENSBTAG00000001589:12_76372004_A_G	0.160277	0.942867	28602	1.0849	0.160277	testis
ENSBTAG00000001589:12_76397755_T_C	-0.0795578	0.110888	54353	-0.620663	-0.0795578	testis
ENSBTAG00000001593:17_52561102_T_C	0.150904	0.00016199	298	0.785635	0.150904	testis
ENSBTAG00000001593:17_52861607_C_T	NA	NA	-300207	-1.6042	-0.229552	testis
ENSBTAG00000001595:18_24037443_G_A	0.585904	0.856542	-1653	0.684506	0.585904	testis
ENSBTAG00000001598:9_74374606_G_A	0.155885	0.954806	162276	0.822246	0.155885	testis
ENSBTAG00000001599:3_20454134_A_C	0.232131	0.712089	-242292	0.563822	0.232131	testis
ENSBTAG00000001600:6_68661562_G_T	-0.117279	0.643967	954552	-0.794096	-0.117279	testis
ENSBTAG00000001601:10_19160002_GA_G	-0.45544	0.0341747	5174	-1.04032	-0.45544	testis
ENSBTAG00000001602:25_24885635_G_A	0.192572	0.230788	13006	0.711449	0.192572	testis
ENSBTAG00000001602:25_25310421_C_T	0.160995	0.0870562	437792	0.581552	0.160995	testis
ENSBTAG00000001603:6_63340870_T_TC	-0.532839	0.95236	-68491	-0.48317	-0.532839	testis
ENSBTAG00000001605:10_90808712_A_G	0.108619	0.678005	695857	0.61757	0.108619	testis
ENSBTAG00000001605:10_91514284_A_G	0.523709	0.12508	-9715	0.945955	0.523709	testis
ENSBTAG00000001608:3_6945274_A_G	NA	NA	503	1.20236	1.35164	testis
ENSBTAG00000001609:19_60617394_A_AT;19_60617394_A_ATT	-0.243682	0.192592	619399	-0.653929	-0.243682	testis
ENSBTAG00000001609:19_61148184_C_T	-0.498925	0.709642	88609	-1.31812	-0.498925	testis
ENSBTAG00000001609:19_61197209_G_T	-0.227143	0.749464	39584	-0.599847	-0.227143	testis
ENSBTAG00000001609:19_62020260_T_C	-0.129162	0.755592	-783467	-0.624358	-0.129162	testis
ENSBTAG00000001614:25_2791004_T_C	-0.29611	0.858094	-47632	-0.82726	-0.29611	testis
ENSBTAG00000001615:19_44077756_A_AC;19_44077756_A_ACC	0.243079	0.354699	-38449	1.02087	0.243079	testis
ENSBTAG00000001618:21_22432269_C_G	0.121981	0.796652	-26306	0.646983	0.121981	testis
ENSBTAG00000001619:10_11217072_CG_C	-0.134701	0.00716695	-231	-0.624122	-0.134701	testis
ENSBTAG00000001626:3_104875874_C_A	-0.438731	3.69e-05	404272	-1.47426	-0.438731	testis
ENSBTAG00000001626:3_105605874_T_G	-0.227786	0.272054	-325728	-1.1111	-0.227786	testis
ENSBTAG00000001626:3_105780633_T_C	-0.042233	0.935448	-500487	-0.714104	-0.042233	testis
ENSBTAG00000001628:3_105145610_TGTGA_T	-1.01217	1.91e-08	-49609	-1.26361	-1.01217	testis
ENSBTAG00000001628:3_105560324_T_C	NA	NA	365101	1.04564	0.00176818	testis
ENSBTAG00000001629:3_105014164_T_C	-0.282479	1.19e-05	49111	-1.2737	-0.282479	testis
ENSBTAG00000001632:19_42164155_A_G;19_42164155_A_C	-0.101158	0.919956	-976189	-0.63888	-0.101158	testis
ENSBTAG00000001632:19_43199315_C_T	0.353446	8.85e-06	58971	1.18194	0.353446	testis
ENSBTAG00000001634:23_7752432_G_A	-0.141227	0.345186	165933	-0.811461	-0.141227	testis
ENSBTAG00000001635:23_7785474_C_T	-0.114366	0.578969	-191842	-0.765089	-0.114366	testis
ENSBTAG00000001639:21_27192072_T_C	0.392451	0.450086	334947	0.570661	0.392451	testis
ENSBTAG00000001639:21_27975844_T_G	-0.52661	0.402654	-448825	-0.58785	-0.52661	testis
ENSBTAG00000001644:9_60552814_G_GA	-0.275323	0.00097112	142364	-1.08948	-0.275323	testis
ENSBTAG00000001645:13_65288527_T_A	0.20335	0.811801	-71361	1.10907	0.20335	testis
ENSBTAG00000001647:7_21280634_C_T	NA	NA	111364	-1.59116	-0.332665	testis
ENSBTAG00000001647:7_21341422_A_G	0.250113	0.0108557	50576	1.05545	0.250113	testis
ENSBTAG00000001649:14_59182079_C_T	2.33544	4.72e-14	57035	1.37737	2.33544	testis
ENSBTAG00000001651:2_127790002_C_T	-0.112189	0.692246	64062	-0.719525	-0.112189	testis
ENSBTAG00000001654:18_36394689_A_G	-0.214828	0.00077037	10293	-1.24458	-0.214828	testis
ENSBTAG00000001654:18_37258600_G_GT	NA	NA	874204	-1.65421	-0.0761233	testis
ENSBTAG00000001656:28_35764284_C_T	NA	NA	-529796	1.15167	0.195464	testis
ENSBTAG00000001657:29_8986420_C_T	-0.0992216	0.662567	-532691	-0.689906	-0.0992216	testis
ENSBTAG00000001659:18_35799473_A_G	NA	NA	-658705	1.16724	0.126614	testis
ENSBTAG00000001660:29_25258092_T_C	0.0631081	0.952294	-845361	0.819137	0.0631081	testis
ENSBTAG00000001660:29_26127360_A_T	-0.191486	6.9e-06	23907	-0.904241	-0.191486	testis
ENSBTAG00000001662:11_68092792_T_C	-0.48271	0.56844	595994	-0.861909	-0.48271	testis
ENSBTAG00000001665:18_36469850_G_A	-0.169997	0.00276156	11090	-0.76757	-0.169997	testis
ENSBTAG00000001668:22_58283475_T_C	0.520851	0.959085	136763	1.12249	0.520851	testis
ENSBTAG00000001671:10_36690189_T_C	NA	NA	-174010	-1.76601	-0.325422	testis
ENSBTAG00000001673:5_87464832_C_A	0.159832	0.882211	-226908	0.671462	0.159832	testis
ENSBTAG00000001673:5_88474477_A_C	-0.15688	0.835233	782737	-0.83177	-0.15688	testis
ENSBTAG00000001675:10_36928675_T_A	0.367895	0.531338	9881	0.788025	0.367895	testis
ENSBTAG00000001686:3_3421297_C_T	-0.791331	0.00190413	-5285	-1.07348	-0.791331	testis
ENSBTAG00000001687:8_70167495_G_A	-0.49336	0.887445	823178	-0.986055	-0.49336	testis
ENSBTAG00000001692:7_62142142_C_T	-0.193665	0.398435	327383	-1.04364	-0.193665	testis
ENSBTAG00000001696:17_1680162_C_T	0.0747548	0.943488	905557	0.733104	0.0747548	testis
ENSBTAG00000001700:2_130924796_G_T	0.135567	0.0740124	-136827	0.928971	0.135567	testis
ENSBTAG00000001703:15_75305288_A_G	-1.82073	3.83e-06	34410	-1.83082	-1.82073	testis
ENSBTAG00000001703:15_75391210_A_G	0.329251	0.527685	-51512	0.499411	0.329251	testis
ENSBTAG00000001704:15_15427978_C_T	-0.872945	1.69e-06	-8543	-1.00977	-0.872945	testis
ENSBTAG00000001706:11_7396937_G_A	0.944134	6.79e-12	61399	1.1379	0.944134	testis
ENSBTAG00000001707:7_38638434_A_G	-0.0823425	0.181043	-142218	-0.599186	-0.0823425	testis
ENSBTAG00000001708:5_113977336_A_C	-0.175976	0.692418	-17673	-0.852671	-0.175976	testis
ENSBTAG00000001710:22_5881718_C_T	NA	NA	-834847	-1.5457	-0.390461	testis
ENSBTAG00000001710:22_6705269_C_T	0.271874	0.357744	-11296	0.95005	0.271874	testis
ENSBTAG00000001714:11_7296278_A_G	-0.33925	0.903302	146600	-0.646096	-0.33925	testis
ENSBTAG00000001721:1_119154722_G_T	-0.264201	0.253824	36484	-0.739041	-0.264201	testis
ENSBTAG00000001721:1_119168879_A_G	-0.291075	0.00554288	22327	-0.758935	-0.291075	testis
ENSBTAG00000001724:24_3491700_C_T	-0.276716	0.0256463	6049	-0.744222	-0.276716	testis
ENSBTAG00000001724:24_4349224_C_T	NA	NA	863573	-1.52244	-0.284105	testis
ENSBTAG00000001728:1_115687400_C_CAG	NA	NA	-935617	1.22253	0.293664	testis
ENSBTAG00000001729:16_25190630_G_C	NA	NA	36677	-1.23454	-0.348733	testis
ENSBTAG00000001736:25_4033246_T_C	NA	NA	114645	-1.08469	-0.195118	testis
ENSBTAG00000001739:24_60003374_C_T	0.780191	0.587891	115546	1.89962	0.780191	testis
ENSBTAG00000001739:24_60066221_C_A	0.266489	2.75e-05	178393	0.852356	0.266489	testis
ENSBTAG00000001740:21_20466169_T_C	0.362944	0.747436	-2493	0.58472	0.362944	testis
ENSBTAG00000001744:11_82882627_T_C	0.180992	0.794883	-10839	0.873137	0.180992	testis
ENSBTAG00000001745:5_21040457_T_C	0.739787	0.0972592	-61929	0.694211	0.739787	testis
ENSBTAG00000001747:9_80917289_T_C	0.192491	0.309164	4126	0.770071	0.192491	testis
ENSBTAG00000001747:9_81078177_C_T	-0.161729	0.759953	165014	-0.658619	-0.161729	testis
ENSBTAG00000001748:3_25967814_C_T	-0.355461	0.977367	-131981	-0.690354	-0.355461	testis
ENSBTAG00000001748:3_26106620_AATAATTTTT_A	0.372728	0.959923	6825	0.907415	0.372728	testis
ENSBTAG00000001752:9_80673153_C_T	0.142492	0.0437288	299500	0.607977	0.142492	testis
ENSBTAG00000001754:4_94065126_G_T	0.0860478	0.385154	922462	0.650537	0.0860478	testis
ENSBTAG00000001755:2_14505081_T_C	-0.948298	0.554911	-418654	-0.605271	-0.948298	testis
ENSBTAG00000001755:2_14852901_C_T	-1.39875	0.65694	-70834	-0.782463	-1.39875	testis
ENSBTAG00000001761:7_41191322_C_A	NA	NA	-64746	-0.799083	-3.92158	testis
ENSBTAG00000001762:7_3872599_C_T	NA	NA	192202	-1.27152	-0.376549	testis
ENSBTAG00000001762:7_4027423_A_G	NA	NA	37378	1.85815	0.389352	testis
ENSBTAG00000001764:7_4613819_T_C	0.401866	0.652942	-562349	0.594175	0.401866	testis
ENSBTAG00000001765:7_4982621_A_C	NA	NA	971572	-0.507928	-0.328436	testis
ENSBTAG00000001770:24_46485137_G_C	0.823402	0.25335	740	1.12007	0.823402	testis
ENSBTAG00000001770:24_47294303_C_A;24_47294303_C_T	-0.244191	0.743987	-808426	-0.643471	-0.244191	testis
ENSBTAG00000001770:24_47441914_GC_G	NA	NA	-956037	2.09297	0.658109	testis
ENSBTAG00000001773:4_98814425_G_A	0.542251	0.829364	521	1.21069	0.542251	testis
ENSBTAG00000001775:18_48361001_G_T	-0.426345	0.522761	233128	-0.616492	-0.426345	testis
ENSBTAG00000001780:18_48635276_T_C	-0.705479	0.00054465	3812	-1.71563	-0.705479	testis
ENSBTAG00000001786:21_30923627_C_T	-0.170974	0.234971	37851	-0.469303	-0.170974	testis
ENSBTAG00000001788:16_54148806_T_C	-0.294367	0.958444	-105283	-0.510417	-0.294367	testis
ENSBTAG00000001790:7_18280586_C_CA;7_18280586_C_CAA	NA	NA	-402341	-1.28817	-0.199916	testis
ENSBTAG00000001793:7_18635045_T_C	NA	NA	-18585	-1.33155	-0.492369	testis
ENSBTAG00000001793:7_19297374_T_G;7_19297374_T_TGG	0.0719138	0.756971	-680914	-0.617067	0.0719138	testis
ENSBTAG00000001801:24_12649817_A_T	-1.95268	3.15e-09	-452	-1.38078	-1.95268	testis
ENSBTAG00000001801:24_12768247_C_T	0.363634	0.358591	117978	0.858441	0.363634	testis
ENSBTAG00000001803:9_53298682_C_G	-0.116808	0.366951	-59363	-0.500756	-0.116808	testis
ENSBTAG00000001805:24_41343439_G_GT	0.202702	0.0151235	-202496	0.816384	0.202702	testis
ENSBTAG00000001805:24_41525256_G_A	-0.190839	0.938385	-20679	-0.581791	-0.190839	testis
ENSBTAG00000001806:17_61082344_GA_G	0.159731	0.919453	143241	0.820756	0.159731	testis
ENSBTAG00000001808:14_34285862_G_A	0.12979	0.423528	74849	0.9321	0.12979	testis
ENSBTAG00000001812:22_56335781_C_T	-0.250113	0.2429	-117086	-0.920276	-0.250113	testis
ENSBTAG00000001812:22_56756219_C_G	0.141146	0.980055	-537524	0.57497	0.141146	testis
ENSBTAG00000001815:4_107649419_G_A	-0.459272	0.00214589	29230	-0.712208	-0.459272	testis
ENSBTAG00000001818:7_3769200_T_C	NA	NA	-326468	-0.573256	-0.523388	testis
ENSBTAG00000001818:7_4068890_C_T	NA	NA	-26778	-1.09635	-1.03177	testis
ENSBTAG00000001824:11_104620545_C_T	NA	NA	-251646	1.28619	0.93949	testis
ENSBTAG00000001832:19_38017668_T_C	-0.215316	0.537156	-614280	-0.580668	-0.215316	testis
ENSBTAG00000001832:19_38578215_C_T	-0.421217	0.017324	-53733	-1.00734	-0.421217	testis
ENSBTAG00000001834:18_56556313_C_T	-0.207341	0.929187	-339974	-0.998972	-0.207341	testis
ENSBTAG00000001839:6_67666064_T_G	0.521881	0.0731829	-126202	1.28061	0.521881	testis
ENSBTAG00000001842:3_34014451_C_T	-0.0016346	0.469436	361985	0.582626	-0.0016346	testis
ENSBTAG00000001844:11_10041948_G_A	-0.099429	0.878489	-122113	-0.572343	-0.099429	testis
ENSBTAG00000001847:8_27380646_C_T	0.121202	0.832599	-134194	0.72881	0.121202	testis
ENSBTAG00000001848:18_25213517_T_C	-0.113814	0.82972	-489683	-0.870399	-0.113814	testis
ENSBTAG00000001851:18_23084876_T_G	0.55199	0.501944	-898537	0.559354	0.55199	testis
ENSBTAG00000001851:18_23865026_A_G	-2.25737	6.11e-08	-118387	-1.68672	-2.25737	testis
ENSBTAG00000001852:18_24190021_C_T	NA	NA	-555082	-1.50582	-1.29848	testis
ENSBTAG00000001852:18_24720423_T_G	0.413571	0.0284552	-24680	0.760281	0.413571	testis
ENSBTAG00000001855:18_25439556_C_T	-0.188791	0.024371	-4628	-0.83624	-0.188791	testis
ENSBTAG00000001857:18_25658641_G_A	0.272703	0.68754	-179326	0.602939	0.272703	testis
ENSBTAG00000001861:2_17624253_T_C	-0.132511	0.477183	5256	-0.662976	-0.132511	testis
ENSBTAG00000001862:7_58163701_G_C	0.208755	0.183655	142004	0.7898	0.208755	testis
ENSBTAG00000001864:8_64486226_C_A	NA	NA	-386085	-0.60197	-0.416686	testis
ENSBTAG00000001865:12_34627635_G_A	-0.658278	0.00011865	78249	-0.769023	-0.658278	testis
ENSBTAG00000001867:12_34682247_C_T	-0.218542	0.00764236	94011	-0.864155	-0.218542	testis
ENSBTAG00000001872:18_14978330_T_C	-0.143498	0.392761	-34723	-0.592077	-0.143498	testis
ENSBTAG00000001872:18_15006138_T_C	-0.286026	0.0100028	-6915	-1.0155	-0.286026	testis
ENSBTAG00000001882:18_51353038_C_T	NA	NA	-4356	0.953404	1.27508	testis
ENSBTAG00000001889:22_38996600_A_G	0.590244	0.00035055	-3878	1.19003	0.590244	testis
ENSBTAG00000001890:1_70211457_A_T	0.0242028	0.0132268	-160811	0.653041	0.0242028	testis
ENSBTAG00000001890:1_70383448_A_G	0.166274	0.155358	11180	0.919028	0.166274	testis
ENSBTAG00000001898:10_4080089_ATTCAG_A	0.193698	0.330797	59158	0.731231	0.193698	testis
ENSBTAG00000001899:2_33694559_A_AT	NA	NA	-206554	-0.715666	-0.524356	testis
ENSBTAG00000001902:29_1330977_T_A	0.127544	0.956414	-192861	0.773573	0.127544	testis
ENSBTAG00000001912:4_106250011_A_G	0.443358	0.161039	-3672	0.922273	0.443358	testis
ENSBTAG00000001915:19_62581359_T_G	NA	NA	43615	1.89219	2.25229	testis
ENSBTAG00000001915:19_62655190_G_GA	NA	NA	-30216	-1.21069	-1.44744	testis
ENSBTAG00000001917:15_43625688_C_CT	-2.75131	4.25e-06	-34096	-1.93849	-2.75131	testis
ENSBTAG00000001918:1_65721386_C_T	-0.462527	0.498309	113788	-0.817102	-0.462527	testis
ENSBTAG00000001918:1_65852718_A_G	0.657019	0.891301	245120	0.985604	0.657019	testis
ENSBTAG00000001920:1_66038144_T_C	-0.177489	0.596063	15060	-1.03855	-0.177489	testis
ENSBTAG00000001920:1_66100126_C_A	-0.156065	0.445257	-46922	-0.848712	-0.156065	testis
ENSBTAG00000001927:11_86602063_T_TG	0.578116	0.92911	340819	0.582676	0.578116	testis
ENSBTAG00000001927:11_87405731_A_G	NA	NA	-462849	1.80753	1.35504	testis
ENSBTAG00000001933:11_99602691_T_C	0.0993743	0.0205949	29557	0.741927	0.0993743	testis
ENSBTAG00000001937:19_50497083_C_T	NA	NA	503053	-1.5992	-0.486432	testis
ENSBTAG00000001941:8_88740000_G_A	0.157915	0.741935	112832	0.716812	0.157915	testis
ENSBTAG00000001945:10_79630860_GAACAATGTGGTA_G	0.166104	0.996857	131880	0.694063	0.166104	testis
ENSBTAG00000001947:11_1974952_C_T	NA	NA	-5135	1.81477	1.16519	testis
ENSBTAG00000001948:10_79533386_C_G;10_79533383_TCTCA_T	-0.215969	0.748885	19647	-0.632948	-0.215969	testis
ENSBTAG00000001950:10_79559022_A_G	-0.135654	0.165784	7927	-0.692317	-0.135654	testis
ENSBTAG00000001950:10_79632573_C_A	0.0616287	0.587371	-65624	0.470478	0.0616287	testis
ENSBTAG00000001950:10_80423523_G_A	NA	NA	-856574	1.85471	0.26031	testis
ENSBTAG00000001957:9_25389131_T_A	0.0851177	0.832657	-72121	0.522981	0.0851177	testis
ENSBTAG00000001962:20_9286273_G_A	0.0620456	0.0466421	538	0.5806	0.0620456	testis
ENSBTAG00000001962:20_9352940_G_T	0.41373	0.00090455	67205	1.06605	0.41373	testis
ENSBTAG00000001966:27_19173940_A_G	0.554923	0.75678	535889	0.645943	0.554923	testis
ENSBTAG00000001968:1_86381498_A_C	-0.180934	0.79728	1176	-0.814116	-0.180934	testis
ENSBTAG00000001968:1_86484174_C_T	-0.194794	0.49571	-101500	-1.28796	-0.194794	testis
ENSBTAG00000001981:3_33792945_C_T	NA	NA	-510979	-1.6232	-0.666832	testis
ENSBTAG00000001983:5_28661530_G_A	-0.273084	0.740097	139850	-0.826781	-0.273084	testis
ENSBTAG00000001985:13_54115441_C_T	0.947716	0.00045967	-4227	0.857183	0.947716	testis
ENSBTAG00000001985:13_54843183_G_A	-0.0085381	0.269284	723515	0.498739	-0.0085381	testis
ENSBTAG00000001987:15_42990620_T_C	0.16238	0.502213	71929	0.649335	0.16238	testis
ENSBTAG00000001988:5_74919045_T_G	-0.383369	0.00339018	20331	-1.23872	-0.383369	testis
ENSBTAG00000001994:18_45930377_T_C	0.380194	0.446768	11697	0.573189	0.380194	testis
ENSBTAG00000001994:18_45978402_C_T	0.562247	0.0171804	-36328	1.0083	0.562247	testis
ENSBTAG00000001997:20_33491878_A_G	-0.285521	0.209555	48623	-0.91379	-0.285521	testis
ENSBTAG00000002000:15_22895028_G_GT	0.112556	0.254958	-497703	0.605101	0.112556	testis
ENSBTAG00000002004:5_47079460_T_TTA	0.077517	0.990165	-589730	0.499924	0.077517	testis
ENSBTAG00000002006:10_35029478_A_G	0.287392	0.664938	-180117	0.711849	0.287392	testis
ENSBTAG00000002006:10_35190163_A_G	0.320103	0.564308	-19432	0.680671	0.320103	testis
ENSBTAG00000002010:26_18810819_G_GCAGAGTACAT	-0.194536	0.153214	-8425	-0.705392	-0.194536	testis
ENSBTAG00000002018:19_27012223_A_G	-0.266176	8.99e-06	-2725	-1.40331	-0.266176	testis
ENSBTAG00000002019:24_61711684_G_A	0.475813	0.00065873	11009	0.63995	0.475813	testis
ENSBTAG00000002019:24_61779843_C_T	1.41561	0.0291262	79168	1.40561	1.41561	testis
ENSBTAG00000002020:20_4478272_A_G	-0.119373	0.822177	-298241	-0.918936	-0.119373	testis
ENSBTAG00000002020:20_4774071_G_A	NA	NA	-2442	-1.79654	-0.277822	testis
ENSBTAG00000002024:3_116386650_C_A	-0.293132	0.948124	-650734	-0.540917	-0.293132	testis
ENSBTAG00000002025:5_33029534_A_C	NA	NA	-140022	-1.08176	-0.243504	testis
ENSBTAG00000002025:5_33176740_T_C	NA	NA	7184	0.674595	0.187576	testis
ENSBTAG00000002028:3_50504500_C_T	-0.341157	0.708726	4767	-0.926594	-0.341157	testis
ENSBTAG00000002029:1_139873827_G_T	-0.584188	0.995707	46432	-0.653606	-0.584188	testis
ENSBTAG00000002033:11_74398490_T_A	0.188666	0.285233	682723	1.25457	0.188666	testis
ENSBTAG00000002033:11_74943132_C_T	-0.0736703	0.600694	138081	-0.72912	-0.0736703	testis
ENSBTAG00000002033:11_75052838_T_C	0.332862	0.0169697	28375	1.19365	0.332862	testis
ENSBTAG00000002033:11_75850132_G_A	-0.264232	0.82972	-768919	-0.673033	-0.264232	testis
ENSBTAG00000002034:11_75057252_A_T	-1.2678	0.350268	-9690	-0.839664	-1.2678	testis
ENSBTAG00000002037:4_46740158_C_T	-0.107563	0.483369	17524	-0.50115	-0.107563	testis
ENSBTAG00000002039:29_43581838_T_A	-0.611264	4.47e-06	-209	-1.00177	-0.611264	testis
ENSBTAG00000002042:11_82903178_C_T	0.123339	0.93259	29728	0.704607	0.123339	testis
ENSBTAG00000002044:11_82902880_C_A	NA	NA	-745	1.4018	0.319695	testis
ENSBTAG00000002045:11_82891782_C_T	0.057031	0.768466	-10557	0.676007	0.057031	testis
ENSBTAG00000002045:11_82965428_C_T	-0.20927	0.381087	63089	-1.04517	-0.20927	testis
ENSBTAG00000002046:11_82891815_T_C	-0.0788775	0.696416	32805	-0.724307	-0.0788775	testis
ENSBTAG00000002046:11_82965428_C_T	-0.277953	0.0165585	-40808	-1.11649	-0.277953	testis
ENSBTAG00000002049:6_17237296_G_A	0.46541	0.139527	14912	0.993728	0.46541	testis
ENSBTAG00000002049:6_17279114_A_G	-0.254797	0.708127	-26906	-0.660122	-0.254797	testis
ENSBTAG00000002051:15_52009987_A_G	-0.147836	0.960501	290738	-0.643692	-0.147836	testis
ENSBTAG00000002052:16_42259190_C_G	0.178606	0.487975	-510871	0.815653	0.178606	testis
ENSBTAG00000002055:18_63891461_A_G	0.141085	0.368913	15592	0.674011	0.141085	testis
ENSBTAG00000002056:2_86488602_T_C	-0.213231	0.856948	298931	-0.982442	-0.213231	testis
ENSBTAG00000002058:9_32134146_G_A	0.152869	0.0462699	7973	0.675475	0.152869	testis
ENSBTAG00000002059:9_32174183_C_A	-0.22276	0.00512947	74278	-0.889483	-0.22276	testis
ENSBTAG00000002062:14_35745445_C_T	-0.409501	0.604851	-78527	-0.648791	-0.409501	testis
ENSBTAG00000002065:13_59406372_AAC_A	NA	NA	-30420	-0.648793	-0.612891	testis
ENSBTAG00000002066:4_76544175_T_G	NA	NA	-634403	-1.77276	-6.64386	testis
ENSBTAG00000002066:4_77157144_A_AT	NA	NA	-21434	-0.820236	-1.96601	testis
ENSBTAG00000002068:3_9768158_A_G	-0.200068	0.0661575	6960	-0.630178	-0.200068	testis
ENSBTAG00000002069:23_28470411_GA_G	0.886285	0.581365	253987	0.976575	0.886285	testis
ENSBTAG00000002069:23_29017202_C_A	-1.72363	0.802624	-292803	-0.94733	-1.72363	testis
ENSBTAG00000002069:23_29119441_T_C	0.621725	0.482205	-395042	0.578846	0.621725	testis
ENSBTAG00000002069:23_29485687_G_A	1.71753	0.713985	-761288	1.26845	1.71753	testis
ENSBTAG00000002072:18_53008847_G_A	0.109793	0.563155	-2628	0.743015	0.109793	testis
ENSBTAG00000002075:1_112412049_T_TA	NA	NA	183458	1.71692	0.74454	testis
ENSBTAG00000002076:14_36872506_T_C	-0.128291	0.769102	191980	-0.597903	-0.128291	testis
ENSBTAG00000002078:3_102394457_A_G	-0.123343	0.942822	-11488	-0.688334	-0.123343	testis
ENSBTAG00000002081:6_28668216_A_C	-0.383926	0.750903	925228	-0.857229	-0.383926	testis
ENSBTAG00000002081:6_29899092_C_A	-1.35457	0.00432661	-305648	-1.35525	-1.35457	testis
ENSBTAG00000002083:25_29782109_G_A	-0.268344	0.12942	35052	-0.6735	-0.268344	testis
ENSBTAG00000002084:6_28838899_A_AT	NA	NA	-327422	-1.65196	-2.29646	testis
ENSBTAG00000002084:6_28932347_C_T	-0.517482	0.891181	-233974	-0.637917	-0.517482	testis
ENSBTAG00000002089:23_50065686_G_T;23_50065683_TTTG_T;23_50065686_G_GTT;23_50065686_G_GTTTT	0.356136	0.0871078	979	0.711533	0.356136	testis
ENSBTAG00000002095:29_42756930_G_C	-0.0771368	0.731397	290836	-0.516355	-0.0771368	testis
ENSBTAG00000002097:25_17115889_GTAAAAATGT_G	-0.187762	0.365404	86454	-0.727563	-0.187762	testis
ENSBTAG00000002098:7_43143780_G_A	-0.0908	0.340914	-29880	-0.801546	-0.0908	testis
ENSBTAG00000002107:4_9048238_T_TC	NA	NA	382323	0.776508	0.307276	testis
ENSBTAG00000002108:11_87867413_C_A	NA	NA	5531	-1.41164	-0.206597	testis
ENSBTAG00000002110:10_10227708_A_T	0.72625	0.091647	-84950	1.1599	0.72625	testis
ENSBTAG00000002110:10_9598570_G_A	-0.334673	0.938385	544188	-1.24003	-0.334673	testis
ENSBTAG00000002115:13_59739952_A_T	0.51395	0.200311	-984317	1.58897	0.51395	testis
ENSBTAG00000002115:13_60611244_A_G	NA	NA	-113025	-1.56499	-0.561771	testis
ENSBTAG00000002123:13_26492213_T_A	-2.00828	2.03e-12	-391	-1.29975	-2.00828	testis
ENSBTAG00000002123:13_27176172_C_G	-0.558555	0.0121873	683568	0.711044	-0.558555	testis
ENSBTAG00000002127:5_69639022_T_C	0.607996	0.0562855	-33929	0.687523	0.607996	testis
ENSBTAG00000002127:5_69680820_C_T	-0.867816	1.22e-05	7869	-0.896764	-0.867816	testis
ENSBTAG00000002128:24_42721393_A_G	-0.330182	0.00853979	16214	-0.948075	-0.330182	testis
ENSBTAG00000002130:17_72399912_C_T	-0.332971	0.997928	-3818	-1.35306	-0.332971	testis
ENSBTAG00000002130:17_72702363_A_G	0.114951	0.00689661	298633	0.583878	0.114951	testis
ENSBTAG00000002132:1_58833255_G_A	-1.18865	0.80408	4662	-0.648591	-1.18865	testis
ENSBTAG00000002134:20_1580983_G_A	1.1733	0.79728	211318	0.546912	1.1733	testis
ENSBTAG00000002134:20_1773316_T_G	-3.83919	3.69e-07	18985	-1.36047	-3.83919	testis
ENSBTAG00000002137:12_11096475_C_A	0.146198	0.0199867	46319	0.774222	0.146198	testis
ENSBTAG00000002138:2_134778536_C_G	1.03909	0.0135849	614847	0.843557	1.03909	testis
ENSBTAG00000002138:2_135378056_C_T	1.47586	0.473717	15327	1.03375	1.47586	testis
ENSBTAG00000002147:22_28454838_A_AT	NA	NA	250741	-1.49369	-0.243714	testis
ENSBTAG00000002148:7_15748480_A_G	NA	NA	-1048	1.91232	0.536354	testis
ENSBTAG00000002154:4_59664491_G_A	0.880871	0.713985	-21185	0.989413	0.880871	testis
ENSBTAG00000002164:16_61427196_T_TG	0.824688	0.0364397	724422	1.8982	0.824688	testis
ENSBTAG00000002164:16_61508690_A_AT;16_61508690_A_ATT	-0.116919	0.275915	805916	-0.670538	-0.116919	testis
ENSBTAG00000002166:23_22395990_T_C	-0.190629	0.597801	43216	-1.01879	-0.190629	testis
ENSBTAG00000002171:9_10127239_T_TG;9_10127239_T_TTG	0.117664	0.746145	609333	0.777735	0.117664	testis
ENSBTAG00000002171:9_9700657_A_G	-0.158051	0.252122	182751	-1.00313	-0.158051	testis
ENSBTAG00000002174:5_94478536_C_A	-0.231141	0.622918	-190582	-0.686109	-0.231141	testis
ENSBTAG00000002176:25_24785520_C_T	-0.0952985	0.396339	54347	-0.703222	-0.0952985	testis
ENSBTAG00000002179:10_31957413_C_T	-0.0045023	0.83336	-286384	-1.00695	-0.0045023	testis
ENSBTAG00000002179:10_32260693_A_G	0.684167	2.38e-07	16896	1.1986	0.684167	testis
ENSBTAG00000002179:10_32375147_G_C	-0.224	0.702886	131350	-0.905685	-0.224	testis
ENSBTAG00000002180:2_95905064_T_G	-0.12213	0.591215	736125	-0.63803	-0.12213	testis
ENSBTAG00000002180:2_96507553_T_C	0.494191	0.246499	133636	1.07296	0.494191	testis
ENSBTAG00000002180:2_97027044_C_T	-0.116859	0.184786	-385855	-0.777419	-0.116859	testis
ENSBTAG00000002182:1_63648006_A_G	0.041042	0.852837	784934	0.558458	0.041042	testis
ENSBTAG00000002182:1_64422174_C_T	0.464558	0.671431	10766	1.32008	0.464558	testis
ENSBTAG00000002185:1_127087240_A_G	-0.16193	0.00061131	134880	-0.91256	-0.16193	testis
ENSBTAG00000002186:21_1673504_A_G	NA	NA	-419786	-1.49078	-0.471114	testis
ENSBTAG00000002187:13_73755548_A_G	0.0991011	0.13954	-823544	0.567237	0.0991011	testis
ENSBTAG00000002189:25_4088166_G_A	-0.229055	0.509142	29	-0.794993	-0.229055	testis
ENSBTAG00000002189:25_4102947_T_C	NA	NA	14810	2.07186	0.348843	testis
ENSBTAG00000002189:25_4150309_C_T	-0.38941	0.703797	62172	-1.40298	-0.38941	testis
ENSBTAG00000002190:8_44950800_C_A	-0.213615	0.591494	-679465	-0.975393	-0.213615	testis
ENSBTAG00000002199:6_65657538_C_T	0.29792	0.827959	924059	0.61032	0.29792	testis
ENSBTAG00000002199:6_66362168_ACACTGTTTC_A	0.754856	3.63e-06	219420	1.02035	0.754856	testis
ENSBTAG00000002201:6_65990614_G_A	NA	NA	661568	1.67151	0.317617	testis
ENSBTAG00000002201:6_66761029_G_A	0.124753	0.056987	-108847	0.633343	0.124753	testis
ENSBTAG00000002203:3_8286383_G_C	0.200096	0.200233	14427	1.19322	0.200096	testis
ENSBTAG00000002215:7_897263_A_T	0.424999	9.26e-06	32341	1.1865	0.424999	testis
ENSBTAG00000002219:16_51147400_G_A	NA	NA	-45950	1.85394	0.356595	testis
ENSBTAG00000002220:8_85822133_AT_A;8_85822134_T_C	-0.273113	0.640949	41743	-1.14367	-0.273113	testis
ENSBTAG00000002220:8_85872374_C_T	-0.135397	0.455828	91984	-0.841514	-0.135397	testis
ENSBTAG00000002224:7_19189388_G_A	0.843687	2.02e-05	67665	1.90621	0.843687	testis
ENSBTAG00000002224:7_19235035_C_T	-0.119688	0.579209	22018	-0.724425	-0.119688	testis
ENSBTAG00000002226:18_12249749_G_GACTGA	NA	NA	715024	-1.35293	-0.351989	testis
ENSBTAG00000002227:5_54952584_T_TACC	0.312712	0.598902	391749	1.2139	0.312712	testis
ENSBTAG00000002231:16_54485244_G_A	-0.0748243	0.309119	491232	-0.610912	-0.0748243	testis
ENSBTAG00000002231:16_54958790_G_A	-0.392899	0.954794	17686	-1.1941	-0.392899	testis
ENSBTAG00000002232:1_126320615_A_T	0.138471	0.766144	-191	0.741661	0.138471	testis
ENSBTAG00000002233:18_25581242_T_C	NA	NA	447209	-1.46776	-0.671355	testis
ENSBTAG00000002238:29_42731174_C_T	0.110741	0.115197	-496069	0.864818	0.110741	testis
ENSBTAG00000002238:29_43198538_G_T	0.485235	0.00767993	-28705	1.44681	0.485235	testis
ENSBTAG00000002242:18_25182738_T_C	0.0846439	0.0184879	29510	0.66438	0.0846439	testis
ENSBTAG00000002243:29_42551867_A_C	0.225108	0.709417	-690458	0.665509	0.225108	testis
ENSBTAG00000002243:29_42666737_C_T	-0.527813	0.396867	-575588	-0.875364	-0.527813	testis
ENSBTAG00000002243:29_43242582_C_A	0.956719	0.0337036	257	1.18612	0.956719	testis
ENSBTAG00000002243:29_43852309_GTCTCTTGCA_G	NA	NA	609984	1.47618	0.45377	testis
ENSBTAG00000002245:29_25910513_C_T	-0.339153	0.57921	8516	-0.874916	-0.339153	testis
ENSBTAG00000002248:29_43264078_A_G	0.80048	0.503077	9549	1.09215	0.80048	testis
ENSBTAG00000002249:29_43327779_C_T	1.02103	0.90724	-54814	1.04808	1.02103	testis
ENSBTAG00000002249:29_43744407_C_G	NA	NA	-471442	-1.20999	-0.966484	testis
ENSBTAG00000002251:5_60723707_T_C	0.319163	0.879578	-29399	1.04529	0.319163	testis
ENSBTAG00000002251:5_61044030_G_A	-0.137598	0.780441	290924	-0.603045	-0.137598	testis
ENSBTAG00000002252:8_74565583_C_G	-0.550466	0.387771	7099	-0.891391	-0.550466	testis
ENSBTAG00000002255:10_10129630_G_A	0.213822	0.877516	-61509	0.712606	0.213822	testis
ENSBTAG00000002255:10_10498971_A_G	-0.241897	0.462114	307832	-0.910979	-0.241897	testis
ENSBTAG00000002256:5_44179564_C_T	NA	NA	-68714	-1.63601	-0.738823	testis
ENSBTAG00000002258:15_27504298_T_C	0.369582	0.00370302	1144	0.921678	0.369582	testis
ENSBTAG00000002260:15_83092586_C_A	-0.168469	0.713296	411008	-0.647001	-0.168469	testis
ENSBTAG00000002260:15_83412618_G_C	0.342859	0.26862	90976	1.23967	0.342859	testis
ENSBTAG00000002266:16_63866354_G_A	0.580105	0.549373	18816	0.885187	0.580105	testis
ENSBTAG00000002267:19_35969722_G_C	0.181469	0.452106	-56847	1.0135	0.181469	testis
ENSBTAG00000002271:12_18881171_G_A	-0.36381	4.97e-05	13837	-1.11471	-0.36381	testis
ENSBTAG00000002280:13_33326302_A_AG	-0.178859	0.0222282	-132	-0.586385	-0.178859	testis
ENSBTAG00000002281:7_2283198_T_C	-0.339232	0.735066	1486	-1.0302	-0.339232	testis
ENSBTAG00000002283:2_89720884_C_T	NA	NA	-850386	-0.552363	-0.120951	testis
ENSBTAG00000002286:7_50374307_C_A	-0.132735	0.0156803	337822	-0.800284	-0.132735	testis
ENSBTAG00000002287:18_20762041_A_G	-0.102847	0.835788	-793429	-0.638485	-0.102847	testis
ENSBTAG00000002287:18_21535932_G_A	0.06951	0.919021	-19538	0.49699	0.06951	testis
ENSBTAG00000002289:15_45697740_A_G	0.230891	0.20055	11000	0.588732	0.230891	testis
ENSBTAG00000002290:18_60358199_G_C	-0.718043	0.445	409825	-0.868804	-0.718043	testis
ENSBTAG00000002293:2_44410419_T_TA	0.0993642	0.71758	54523	0.643422	0.0993642	testis
ENSBTAG00000002294:9_49472005_A_G	-0.820383	0.0133802	-12918	-0.616465	-0.820383	testis
ENSBTAG00000002295:2_21708581_C_T	0.211815	0.381087	-27744	1.13482	0.211815	testis
ENSBTAG00000002297:2_44328360_C_T	0.755238	0.616383	255329	0.554584	0.755238	testis
ENSBTAG00000002298:11_46490815_C_A	0.13481	5.45e-05	-16843	0.896831	0.13481	testis
ENSBTAG00000002299:6_45271818_AC_A	-0.245622	0.79119	81137	-0.604652	-0.245622	testis
ENSBTAG00000002303:18_1927813_C_T	-0.101199	0.897379	131695	-0.621356	-0.101199	testis
ENSBTAG00000002303:18_1964682_G_A	-0.155642	0.0165751	94826	-0.648942	-0.155642	testis
ENSBTAG00000002303:18_2526746_G_C	-0.175964	0.939727	-467238	-0.602518	-0.175964	testis
ENSBTAG00000002306:3_107948331_G_A	0.269087	0.300919	9608	1.17031	0.269087	testis
ENSBTAG00000002309:22_51363029_G_C	NA	NA	-726724	1.83425	0.429804	testis
ENSBTAG00000002309:22_52089435_G_A	-0.343982	0.55575	-318	-1.08936	-0.343982	testis
ENSBTAG00000002309:22_52670306_G_A	-0.060222	0.824658	580553	-0.664039	-0.060222	testis
ENSBTAG00000002311:7_44027646_C_T	0.228142	0.305313	131675	1.19373	0.228142	testis
ENSBTAG00000002313:5_83421565_T_A	-0.190307	0.0441588	437923	-0.764895	-0.190307	testis
ENSBTAG00000002315:17_54454289_C_T	0.0660053	0.848063	-657114	0.515687	0.0660053	testis
ENSBTAG00000002316:2_997310_T_C	0.211599	0.932488	7774	0.582997	0.211599	testis
ENSBTAG00000002317:4_101020156_G_A	-0.385436	0.00108024	-24917	-0.856322	-0.385436	testis
ENSBTAG00000002317:4_101037998_A_AG	-0.228254	0.50788	-42759	-0.536596	-0.228254	testis
ENSBTAG00000002319:11_100129513_A_G	0.378087	0.621153	-451255	1.39699	0.378087	testis
ENSBTAG00000002319:11_100685658_T_C	-1.32897	0.220184	104890	-1.06975	-1.32897	testis
ENSBTAG00000002319:11_100813792_A_G	NA	NA	233024	1.26186	1.11166	testis
ENSBTAG00000002323:15_24385813_A_G	-0.259038	0.00955121	14166	-1.21501	-0.259038	testis
ENSBTAG00000002323:15_24584463_G_GGA	0.0920972	0.34367	-184484	0.698131	0.0920972	testis
ENSBTAG00000002323:15_25158343_T_C	NA	NA	-758364	-1.38261	-0.175327	testis
ENSBTAG00000002328:17_53716320_G_A	NA	NA	65367	1.52437	0.483822	testis
ENSBTAG00000002329:11_88738491_T_A	0.287638	0.109792	-551170	1.28512	0.287638	testis
ENSBTAG00000002331:10_67681817_C_G	0.35023	0.358839	-4657	1.09735	0.35023	testis
ENSBTAG00000002331:10_68581758_T_G	-0.545706	3.56e-05	-904598	-1.21625	-0.545706	testis
ENSBTAG00000002332:4_64017889_A_AT;4_64017889_A_T	-0.483969	0.00413563	3027	-1.28005	-0.483969	testis
ENSBTAG00000002344:25_27011810_C_T	-0.0825463	0.636638	-75493	-0.969161	-0.0825463	testis
ENSBTAG00000002344:25_27079934_C_CACCTGTTTCCGGGG	0.339583	0.9016	-7369	1.03953	0.339583	testis
ENSBTAG00000002347:7_5047621_C_T	-0.0002847	0.166111	55125	-0.577695	-0.0002847	testis
ENSBTAG00000002347:7_5127455_T_C	-0.652728	3.99e-08	-24709	-1.37108	-0.652728	testis
ENSBTAG00000002352:25_21152190_G_A	0.130199	0.00371688	30234	0.749272	0.130199	testis
ENSBTAG00000002355:5_28848093_G_T	1.93293	0.00618386	-88754	0.846084	1.93293	testis
ENSBTAG00000002355:5_28935027_C_A	-1.15334	0.496947	-1820	-0.58435	-1.15334	testis
ENSBTAG00000002361:16_2336819_T_TA;16_2336819_T_TAA;16_2336819_T_A	0.198968	0.923351	-669852	0.546924	0.198968	testis
ENSBTAG00000002361:16_3778328_G_C	0.407526	0.718882	771657	1.19905	0.407526	testis
ENSBTAG00000002363:2_125185920_A_AG	-0.442382	0.0006349	-53543	-0.878458	-0.442382	testis
ENSBTAG00000002369:23_10495624_G_A	0.0735806	0.153825	652864	0.754143	0.0735806	testis
ENSBTAG00000002369:23_10931436_C_A	-1.76528	0.00304365	217052	-1.15677	-1.76528	testis
ENSBTAG00000002374:25_27001089_G_C	-0.18383	0.631782	-492228	-0.938644	-0.18383	testis
ENSBTAG00000002374:25_27565673_GTTC_G	-0.0991765	0.8714	72356	-0.62143	-0.0991765	testis
ENSBTAG00000002376:23_10725642_A_G	-0.0818712	0.702886	65866	-0.542781	-0.0818712	testis
ENSBTAG00000002376:23_10820343_C_G	-0.192675	0.638034	-28835	-1.24814	-0.192675	testis
ENSBTAG00000002378:18_55208191_G_A	NA	NA	-279693	-2.39364	-0.379853	testis
ENSBTAG00000002378:18_55457914_A_T	-0.159949	0.8714	-29970	-0.749189	-0.159949	testis
ENSBTAG00000002382:15_18299255_T_C	NA	NA	-58940	-1.77784	-0.323396	testis
ENSBTAG00000002392:6_12833564_G_A	-0.782173	8.84e-13	-522106	-1.30025	-0.782173	testis
ENSBTAG00000002393:23_10295425_T_C	-0.17605	0.0860781	-500042	-0.927434	-0.17605	testis
ENSBTAG00000002395:1_119022978_C_T	0.378252	0.127603	23183	1.29152	0.378252	testis
ENSBTAG00000002395:1_119027838_T_C	-0.136568	0.354122	18323	-0.550999	-0.136568	testis
ENSBTAG00000002398:18_46984288_G_A	-0.355591	0.0002742	-78479	-0.664665	-0.355591	testis
ENSBTAG00000002402:9_95576029_A_ATTT	NA	NA	-621464	-0.946668	-0.183695	testis
ENSBTAG00000002402:9_96194357_C_T	-0.352961	0.0113905	-3136	-1.23015	-0.352961	testis
ENSBTAG00000002404:15_80946480_C_A	-0.142832	0.0328315	5271	-0.905795	-0.142832	testis
ENSBTAG00000002411:15_81009845_A_G	-0.206561	0.132341	42581	-0.86888	-0.206561	testis
ENSBTAG00000002411:15_81260902_T_C	0.0817015	0.321207	293638	0.718383	0.0817015	testis
ENSBTAG00000002413:5_114284784_C_T	0.211046	0.746519	-364819	0.92388	0.211046	testis
ENSBTAG00000002415:21_31975394_G_C	0.071153	0.10211	229005	0.583458	0.071153	testis
ENSBTAG00000002415:21_32218725_A_G	0.142573	0.174226	-14326	1.10283	0.142573	testis
ENSBTAG00000002416:3_54556335_A_G	1.15896	0.153214	-234477	1.12847	1.15896	testis
ENSBTAG00000002418:21_20804019_C_T	-0.23143	0.193135	-207518	-0.872153	-0.23143	testis
ENSBTAG00000002419:3_9636264_C_A	0.167203	0.635162	-8096	0.830707	0.167203	testis
ENSBTAG00000002419:3_9644263_A_G	0.288697	0.00053147	-97	1.01814	0.288697	testis
ENSBTAG00000002422:3_21780973_C_CT	-0.329122	0.948146	317278	-0.937785	-0.329122	testis
ENSBTAG00000002423:19_49551637_G_T	-0.225877	0.675822	56682	-0.784232	-0.225877	testis
ENSBTAG00000002423:19_49837849_G_A	0.222205	0.799212	342894	0.971926	0.222205	testis
ENSBTAG00000002428:6_19680963_T_A	0.456441	0.182273	-27746	1.11255	0.456441	testis
ENSBTAG00000002431:4_102258654_C_T	0.11097	0.760053	88647	0.600049	0.11097	testis
ENSBTAG00000002434:7_43595840_TG_T	-0.177742	0.183433	91063	-0.623526	-0.177742	testis
ENSBTAG00000002440:21_21114094_C_T	0.228787	0.0349416	-39486	0.97487	0.228787	testis
ENSBTAG00000002445:4_112316850_C_CTATCCGT	-0.284256	0.708088	-33595	-0.70069	-0.284256	testis
ENSBTAG00000002447:7_6501942_C_A	0.334038	0.810072	18997	1.27936	0.334038	testis
ENSBTAG00000002451:3_95045910_T_G	-0.194538	0.00164065	92546	-0.745445	-0.194538	testis
ENSBTAG00000002452:17_68921689_C_T	-0.139056	0.00203312	21023	-0.931063	-0.139056	testis
ENSBTAG00000002458:20_36950223_T_C	-0.298778	0.145328	-24116	-0.885061	-0.298778	testis
ENSBTAG00000002462:1_87534173_A_AT	0.227464	0.141712	15639	1.21933	0.227464	testis
ENSBTAG00000002462:1_87682837_A_G	-0.0698673	0.0105322	164303	-0.64877	-0.0698673	testis
ENSBTAG00000002468:7_17364300_T_G	NA	NA	396239	1.52764	0.271547	testis
ENSBTAG00000002469:7_17977676_G_GGC	0.456502	0.323898	-996896	0.752811	0.456502	testis
ENSBTAG00000002471:22_25543405_A_G	-0.298287	0.181456	664131	-0.611699	-0.298287	testis
ENSBTAG00000002471:22_26297419_C_T	0.466769	0.869251	-89883	1.13862	0.466769	testis
ENSBTAG00000002472:16_51993474_G_A	-0.527681	1.63e-08	-7251	-1.40891	-0.527681	testis
ENSBTAG00000002472:16_52039472_G_A	-0.209077	0.0849319	38747	-0.997428	-0.209077	testis
ENSBTAG00000002472:16_52691269_G_A	-0.282372	0.186193	690544	-0.697677	-0.282372	testis
ENSBTAG00000002474:25_40979246_C_T	-0.807744	0.353898	-5451	-0.8001	-0.807744	testis
ENSBTAG00000002474:25_41034992_T_C	0.253793	0.250688	50295	0.985016	0.253793	testis
ENSBTAG00000002474:25_41374050_C_G	0.0193314	0.842037	389353	0.544521	0.0193314	testis
ENSBTAG00000002475:7_16988741_C_T	-0.208192	0.274339	-29917	-0.829913	-0.208192	testis
ENSBTAG00000002476:16_51977685_A_G	0.132825	0.843404	21136	0.79342	0.132825	testis
ENSBTAG00000002477:25_40832343_A_G	-0.115498	0.962144	-144817	-0.936125	-0.115498	testis
ENSBTAG00000002477:25_40996296_C_T	0.293674	0.00887418	19136	0.896156	0.293674	testis
ENSBTAG00000002478:16_51930373_C_G	-1.87586	0.00070634	-19202	-1.06438	-1.87586	testis
ENSBTAG00000002484:25_333559_A_G	-0.137296	0.00588832	302371	-0.753455	-0.137296	testis
ENSBTAG00000002487:21_1569141_GA_G;21_1569141_G_GA;21_1569141_G_GAAAAA	0.0733804	0.536721	797264	0.60578	0.0733804	testis
ENSBTAG00000002489:3_31503420_C_T	0.63332	0.752058	454581	0.963142	0.63332	testis
ENSBTAG00000002489:3_32000003_A_AG;3_32000003_A_AC	-1.01182	3.51e-07	-42002	-1.0328	-1.01182	testis
ENSBTAG00000002489:3_32668242_G_A	0.449368	0.239612	-710241	1.17126	0.449368	testis
ENSBTAG00000002490:5_65494431_G_A	-0.177342	1.21e-07	-17344	-0.833364	-0.177342	testis
ENSBTAG00000002492:5_64720777_A_G	0.105249	0.541552	827412	0.800301	0.105249	testis
ENSBTAG00000002492:5_65548293_C_T	-0.294716	0.16438	-104	-0.940071	-0.294716	testis
ENSBTAG00000002493:18_14980298_C_T	-0.13152	0.697625	32257	-0.72001	-0.13152	testis
ENSBTAG00000002497:23_45185228_C_T	0.246785	0.0161594	-21760	0.916442	0.246785	testis
ENSBTAG00000002503:29_41027465_T_C	-0.497685	0.0114638	1302	-1.51501	-0.497685	testis
ENSBTAG00000002507:24_45832170_G_T	0.207944	0.0222936	19332	0.891643	0.207944	testis
ENSBTAG00000002507:24_46084861_G_A	-0.179965	0.918466	-233359	-0.857016	-0.179965	testis
ENSBTAG00000002508:29_41027465_T_C	-1.16157	9.19e-09	2510	-1.54795	-1.16157	testis
ENSBTAG00000002512:24_45862213_G_A	0.217344	0.494062	8508	0.794504	0.217344	testis
ENSBTAG00000002512:24_46312386_C_G	-0.113268	0.270407	458681	-0.606888	-0.113268	testis
ENSBTAG00000002515:18_62174603_C_A	0.3293	0.00505147	-86089	0.955757	0.3293	testis
ENSBTAG00000002515:18_62227740_G_A	-0.293223	0.013477	-32952	-0.848657	-0.293223	testis
ENSBTAG00000002516:7_11288077_T_C	-0.195008	0.34232	611458	-1.10735	-0.195008	testis
ENSBTAG00000002516:7_12108263_C_T	-0.0621265	0.75561	-208728	-0.712755	-0.0621265	testis
ENSBTAG00000002520:15_77356839_G_A	0.139598	0.80755	11163	0.883521	0.139598	testis
ENSBTAG00000002522:18_62255500_AG_A	-0.160881	0.00942388	3162	-0.773609	-0.160881	testis
ENSBTAG00000002524:7_11885250_A_G	0.401338	0.0639048	296	1.04437	0.401338	testis
ENSBTAG00000002525:7_11832024_C_G	0.272381	0.0556216	45341	1.04708	0.272381	testis
ENSBTAG00000002526:6_21762211_GGTCTT_G	0.571869	0.212653	-18	1.0429	0.571869	testis
ENSBTAG00000002527:7_11853549_G_A	0.67137	0.0674245	11344	1.16059	0.67137	testis
ENSBTAG00000002531:17_10280439_A_C	-0.141905	0.807582	124646	-0.63202	-0.141905	testis
ENSBTAG00000002539:5_109434561_C_T	-0.391997	2.62e-07	-98244	-1.50918	-0.391997	testis
ENSBTAG00000002539:5_110066589_G_A	0.113825	0.0258054	533784	0.701999	0.113825	testis
ENSBTAG00000002539:5_110093494_C_T	NA	NA	560689	-1.89035	-0.181757	testis
ENSBTAG00000002542:11_48973626_T_C	-0.17305	0.404483	979854	-1.06274	-0.17305	testis
ENSBTAG00000002549:2_119282530_T_G	0.169541	0.0321826	-131577	0.753484	0.169541	testis
ENSBTAG00000002554:4_107098440_C_G	0.15007	0.936562	-27816	0.617048	0.15007	testis
ENSBTAG00000002555:3_99055338_T_C	-0.748301	0.00826672	29689	-0.614899	-0.748301	testis
ENSBTAG00000002557:11_43189102_G_A	0.160924	0.00591595	841111	-0.855532	0.160924	testis
ENSBTAG00000002557:11_43709153_G_T	NA	NA	321060	1.38774	0.128452	testis
ENSBTAG00000002557:11_44030763_A_T	-0.753111	2.89e-08	-550	-1.1649	-0.753111	testis
ENSBTAG00000002557:11_44560256_G_A	0.341421	0.505516	-530043	0.566609	0.341421	testis
ENSBTAG00000002566:7_4832610_A_G	-0.247694	0.398289	28711	-1.31741	-0.247694	testis
ENSBTAG00000002570:11_30776324_G_A	0.134068	0.718386	24366	0.844174	0.134068	testis
ENSBTAG00000002570:11_30863088_T_C	-0.148886	0.0326135	111130	-0.581882	-0.148886	testis
ENSBTAG00000002571:18_44902910_A_G	0.237708	0.273505	85340	0.948938	0.237708	testis
ENSBTAG00000002573:18_44539642_GC_G	NA	NA	-302202	1.41655	0.0685263	testis
ENSBTAG00000002573:18_44729023_A_G	0.250917	0.366137	-112822	1.21341	0.250917	testis
ENSBTAG00000002573:18_44887413_G_T	-0.156777	0.495161	45568	-0.788972	-0.156777	testis
ENSBTAG00000002576:10_59032833_T_G	NA	NA	-26566	1.49729	1.1124	testis
ENSBTAG00000002579:18_49369717_CA_C;18_49369718_A_C	0.195484	0.117806	31070	0.873135	0.195484	testis
ENSBTAG00000002580:18_56125789_A_T	0.456839	0.866231	-290865	0.669369	0.456839	testis
ENSBTAG00000002586:10_53836009_G_T	0.273124	0.952294	-752178	0.733626	0.273124	testis
ENSBTAG00000002590:16_42526920_A_G	-0.280122	0.0491777	4442	-1.23885	-0.280122	testis
ENSBTAG00000002591:17_63491804_T_C	-0.32218	0.370963	114763	-1.25326	-0.32218	testis
ENSBTAG00000002594:2_129533391_T_C	0.130467	0.534712	54998	0.767376	0.130467	testis
ENSBTAG00000002595:4_29414747_TG_T	0.485253	0.933275	60058	0.582287	0.485253	testis
ENSBTAG00000002596:18_61629624_C_T	-1.99749	3.42e-05	88207	-1.19181	-1.99749	testis
ENSBTAG00000002605:19_33053716_C_T	0.31271	0.167767	-4298	0.830404	0.31271	testis
ENSBTAG00000002606:15_58108959_A_G	-0.246469	0.864888	88428	-0.805886	-0.246469	testis
ENSBTAG00000002608:3_120555772_A_C	0.0949444	0.934985	73065	1.18143	0.0949444	testis
ENSBTAG00000002608:3_120976443_A_G	-0.0646799	0.850661	493736	-0.842339	-0.0646799	testis
ENSBTAG00000002609:19_22000829_A_T	NA	NA	-587816	-0.692397	-0.620441	testis
ENSBTAG00000002613:21_54964379_G_A	-0.161725	0.511772	1436	-0.951531	-0.161725	testis
ENSBTAG00000002613:21_55105717_A_G	0.0436991	0.829958	-139902	0.64774	0.0436991	testis
ENSBTAG00000002614:28_25575194_T_C	NA	NA	-767630	-2.39745	-0.475778	testis
ENSBTAG00000002624:24_45826602_A_ACG	-0.709265	0.982252	5458	-1.0604	-0.709265	testis
ENSBTAG00000002625:9_59710549_G_C	-0.082057	0.438679	30968	-0.648803	-0.082057	testis
ENSBTAG00000002627:3_73404050_T_TG	-0.0836075	0.567071	-742726	-0.600013	-0.0836075	testis
ENSBTAG00000002629:7_16370525_C_T	NA	NA	1721	1.68015	0.716701	testis
ENSBTAG00000002630:5_111686333_AGCAGAGGCT_A	-0.341004	0.904417	164679	-0.685413	-0.341004	testis
ENSBTAG00000002631:5_103008252_G_GCGA	-0.143777	0.834723	-985336	-0.760819	-0.143777	testis
ENSBTAG00000002633:19_54493871_T_C	0.14311	0.762314	182961	0.778165	0.14311	testis
ENSBTAG00000002639:18_11123584_C_G	NA	NA	-5213	0.825544	0.119243	testis
ENSBTAG00000002640:1_68648302_G_A	NA	NA	1096	1.3294	0.413566	testis
ENSBTAG00000002640:1_69355982_C_T	-0.187102	0.423431	708776	-0.784125	-0.187102	testis
ENSBTAG00000002642:23_31939801_G_T	NA	NA	-19819	1.57891	2.0216	testis
ENSBTAG00000002643:23_7723735_T_C	0.0741513	0.0652542	-277439	0.617494	0.0741513	testis
ENSBTAG00000002645:7_42865903_GTATATATA_G	-0.132053	0.232462	-253793	-1.02574	-0.132053	testis
ENSBTAG00000002651:5_77145357_C_G	-0.651547	0.744433	143846	-1.02042	-0.651547	testis
ENSBTAG00000002654:19_41463471_A_G	0.153703	0.544509	706122	0.829233	0.153703	testis
ENSBTAG00000002655:26_2721538_A_AG	-0.0112936	0.91092	-87541	-0.731611	-0.0112936	testis
ENSBTAG00000002655:26_2819160_A_G	0.611558	9.96e-08	10081	1.11913	0.611558	testis
ENSBTAG00000002657:19_41629583_T_C	-0.0851915	0.1399	-542101	-0.585925	-0.0851915	testis
ENSBTAG00000002657:19_42144878_C_CT	-0.308979	0.936349	-26806	-0.999684	-0.308979	testis
ENSBTAG00000002658:13_31376504_C_G	-0.14647	0.573017	-722780	-0.662291	-0.14647	testis
ENSBTAG00000002663:19_12423906_TG_T	-0.102139	0.760053	-137609	-0.693169	-0.102139	testis
ENSBTAG00000002669:28_44574894_T_C	0.186256	0.953461	51468	0.707721	0.186256	testis
ENSBTAG00000002669:28_44584877_A_C	NA	NA	41485	1.20148	0.436962	testis
ENSBTAG00000002670:28_44148796_G_A	NA	NA	-457961	0.953855	0.660122	testis
ENSBTAG00000002670:28_44599773_T_A	0.726239	0.407394	-6984	0.80907	0.726239	testis
ENSBTAG00000002670:28_45072013_G_GA	NA	NA	465256	1.08273	0.394384	testis
ENSBTAG00000002675:13_19944830_T_C	-0.0777193	0.335528	343235	-0.516543	-0.0777193	testis
ENSBTAG00000002676:18_54817118_G_A	NA	NA	646930	2.03808	0.216574	testis
ENSBTAG00000002682:18_52908215_A_AT	0.160363	0.865331	-14874	0.679916	0.160363	testis
ENSBTAG00000002683:13_45063391_T_C	0.242152	0.656585	97711	0.868967	0.242152	testis
ENSBTAG00000002685:13_45143179_T_C	1.29771	0.00038519	62028	1.33582	1.29771	testis
ENSBTAG00000002688:16_35828307_C_T	-0.0806423	0.740586	-930905	-0.504823	-0.0806423	testis
ENSBTAG00000002689:16_36883631_T_C	0.162416	0.325243	146277	0.955594	0.162416	testis
ENSBTAG00000002689:16_37109116_A_G	-0.0831323	0.859795	-79208	-0.55229	-0.0831323	testis
ENSBTAG00000002690:16_36521196_A_G	-0.28166	0.175403	-508918	-1.06629	-0.28166	testis
ENSBTAG00000002690:16_37083997_G_A	0.29809	0.203358	53883	0.961663	0.29809	testis
ENSBTAG00000002690:16_37834536_A_G	0.00108293	0.640911	804422	0.567105	0.00108293	testis
ENSBTAG00000002697:17_63659676_C_CA	-0.159273	0.725416	-37272	-0.740932	-0.159273	testis
ENSBTAG00000002698:17_63696626_C_T	0.368198	5.79e-10	292	1.03842	0.368198	testis
ENSBTAG00000002698:17_63778995_G_A	-0.100735	0.0305441	-82077	-0.644131	-0.100735	testis
ENSBTAG00000002699:6_69958220_G_A	0.359941	0.0354267	-208472	0.799574	0.359941	testis
ENSBTAG00000002702:29_49294556_C_T	1.21479	0.0477844	-12033	0.981865	1.21479	testis
ENSBTAG00000002703:1_58516893_T_C	-0.175548	0.140072	82437	-0.79796	-0.175548	testis
ENSBTAG00000002707:10_20457945_CAGG_C	-0.161767	0.344042	-508562	-0.709823	-0.161767	testis
ENSBTAG00000002707:10_20968873_T_C	-0.176499	0.354951	2363	-0.780538	-0.176499	testis
ENSBTAG00000002707:10_21173541_G_T	-0.140928	0.598902	207031	-0.570048	-0.140928	testis
ENSBTAG00000002708:5_23273847_C_T	NA	NA	4046	1.90631	0.314356	testis
ENSBTAG00000002710:10_20954663_C_T	-0.124302	0.00103024	635	-0.590847	-0.124302	testis
ENSBTAG00000002712:10_20152590_T_C	NA	NA	-793703	-1.28304	-0.36803	testis
ENSBTAG00000002712:10_21173541_G_T	0.235149	0.698322	227248	0.723055	0.235149	testis
ENSBTAG00000002714:4_41139970_G_A	NA	NA	-77819	-0.957397	-0.351592	testis
ENSBTAG00000002714:4_41153325_T_C	-0.545859	0.0385163	-91174	-1.0799	-0.545859	testis
ENSBTAG00000002716:11_86961773_A_C	0.213903	0.778372	-9707	0.966962	0.213903	testis
ENSBTAG00000002720:3_93960044_G_C	-0.078415	0.130948	-3817	-0.551498	-0.078415	testis
ENSBTAG00000002721:3_93865867_G_A	-0.0595902	0.00693472	64001	-0.582248	-0.0595902	testis
ENSBTAG00000002724:3_20035709_A_G	-0.120039	0.642829	19358	-0.658396	-0.120039	testis
ENSBTAG00000002725:9_61209794_T_C	-0.254442	0.245505	107729	-1.11306	-0.254442	testis
ENSBTAG00000002725:9_61786070_T_A	-0.136636	0.739813	684005	-0.763258	-0.136636	testis
ENSBTAG00000002727:2_124936151_T_C	-0.145716	0.713296	71004	-0.690254	-0.145716	testis
ENSBTAG00000002728:9_93442225_G_A	-0.101278	0.822028	35549	-0.76113	-0.101278	testis
ENSBTAG00000002730:8_10614908_C_G	-0.314714	0.898021	97600	-0.855153	-0.314714	testis
ENSBTAG00000002730:8_10639094_C_A	0.523522	0.307263	73414	1.09763	0.523522	testis
ENSBTAG00000002734:7_14678240_T_C	0.0913416	8.43e-08	-2686	0.816259	0.0913416	testis
ENSBTAG00000002736:7_14712950_G_A	-0.278567	0.00143744	17770	-1.39575	-0.278567	testis
ENSBTAG00000002736:7_14951484_T_C	-0.167098	0.692799	-220764	-1.05427	-0.167098	testis
ENSBTAG00000002739:4_64359044_T_C	-0.242561	0.567071	-195129	-0.675672	-0.242561	testis
ENSBTAG00000002742:11_29743438_A_G	-0.128655	0.753015	-61518	-0.63616	-0.128655	testis
ENSBTAG00000002742:11_30013217_G_T	0.116779	0.0186019	208261	0.566616	0.116779	testis
ENSBTAG00000002743:10_26632791_C_T	-0.435664	0.0547101	-41067	-1.04665	-0.435664	testis
ENSBTAG00000002743:10_26868736_C_T	0.212394	0.928757	194878	0.769081	0.212394	testis
ENSBTAG00000002746:8_51134693_A_T	-0.180677	0.668906	-19230	-0.733534	-0.180677	testis
ENSBTAG00000002747:19_61322827_G_A	-0.261781	0.628995	41713	-0.946551	-0.261781	testis
ENSBTAG00000002747:19_61430428_A_G	NA	NA	149314	-1.44722	-0.479852	testis
ENSBTAG00000002747:19_61874445_G_A	0.185061	0.85776	593331	0.989093	0.185061	testis
ENSBTAG00000002748:10_26647559_T_A	0.0881562	0.722598	-19737	0.567402	0.0881562	testis
ENSBTAG00000002749:19_45241723_A_G	-0.154231	0.986265	-549622	-0.592684	-0.154231	testis
ENSBTAG00000002749:19_45791275_GGGAGGGAGCGGAGGGGCGAGGCGCTGA_G	-1.94376	2.98e-05	-29	-0.898352	-1.94376	testis
ENSBTAG00000002755:24_40850279_A_G	-0.304078	0.00812967	-588449	-1.28624	-0.304078	testis
ENSBTAG00000002764:18_46459325_A_G	0.334082	3.73e-07	-2092	1.15418	0.334082	testis
ENSBTAG00000002765:13_81624659_T_C	2.05141	0.0459153	-14210	1.10679	2.05141	testis
ENSBTAG00000002767:1_87654202_T_C	0.146872	0.332792	5855	0.853583	0.146872	testis
ENSBTAG00000002770:17_69396487_A_G	-0.38235	0.865283	-183020	-0.893027	-0.38235	testis
ENSBTAG00000002770:17_69572446_G_A	0.440608	0.911372	-7061	0.802164	0.440608	testis
ENSBTAG00000002774:22_52286581_TCTTCACGTGGTCTTC_T	0.159341	0.2032	-2140	0.585488	0.159341	testis
ENSBTAG00000002775:5_82756133_T_C	0.246753	0.80244	508021	0.539657	0.246753	testis
ENSBTAG00000002778:29_44159717_G_A	NA	NA	22765	-1.80394	-0.227067	testis
ENSBTAG00000002786:21_19765456_G_A	1.46104	0.0982487	5753	1.23126	1.46104	testis
ENSBTAG00000002786:21_19783180_C_T	NA	NA	-11971	-2.20564	-6.64386	testis
ENSBTAG00000002786:21_20235680_G_C	NA	NA	-464471	1.41068	0.701972	testis
ENSBTAG00000002788:24_54214053_C_T	0.467458	0.844332	129737	0.896557	0.467458	testis
ENSBTAG00000002788:24_54239787_G_A	-0.652475	0.356917	155471	-0.892182	-0.652475	testis
ENSBTAG00000002792:28_30571853_C_T	-0.186931	0.986026	909733	-0.592636	-0.186931	testis
ENSBTAG00000002796:7_48568729_C_CT	0.0459979	0.159567	622241	0.612742	0.0459979	testis
ENSBTAG00000002796:7_49184810_T_C	0.383593	0.00028844	6160	1.07234	0.383593	testis
ENSBTAG00000002798:5_57046204_A_AG	NA	NA	57136	-1.22939	-0.236179	testis
ENSBTAG00000002799:5_57910735_C_T	-0.933625	0.289247	-813509	-1.14952	-0.933625	testis
ENSBTAG00000002804:7_61856113_G_A	-0.228149	0.268732	-344829	-0.608615	-0.228149	testis
ENSBTAG00000002810:4_112386996_A_G	-0.244178	0.892722	75425	-0.762296	-0.244178	testis
ENSBTAG00000002817:19_18969846_G_A	NA	NA	922060	-1.01255	-0.300335	testis
ENSBTAG00000002817:19_19299593_A_G	0.0891681	0.772337	592313	0.531371	0.0891681	testis
ENSBTAG00000002817:19_19891978_A_G	-0.736471	1.36e-06	-72	-1.19961	-0.736471	testis
ENSBTAG00000002822:13_65086417_C_T	-0.227073	0.502213	-13971	-0.724755	-0.227073	testis
ENSBTAG00000002823:3_623951_G_A	0.141629	0.300635	373282	0.572036	0.141629	testis
ENSBTAG00000002824:18_35400428_G_A	-0.906075	8.26e-09	57318	-1.05541	-0.906075	testis
ENSBTAG00000002827:9_95998701_A_G	-0.171871	0.00040841	-30406	-0.624561	-0.171871	testis
ENSBTAG00000002828:17_70019679_C_T	-0.204554	0.363952	-310	-0.80485	-0.204554	testis
ENSBTAG00000002829:9_95978773_C_G	-0.0725415	0.407437	76790	-0.594841	-0.0725415	testis
ENSBTAG00000002833:21_31539196_TCTC_T	0.121023	0.384583	348376	0.853831	0.121023	testis
ENSBTAG00000002835:17_13760461_T_C	-0.327554	0.544112	-936857	-0.983465	-0.327554	testis
ENSBTAG00000002836:13_15836767_C_A	0.0818238	0.00330735	249636	0.527913	0.0818238	testis
ENSBTAG00000002842:10_84818074_A_C	-0.42737	0.573631	153794	-1.12976	-0.42737	testis
ENSBTAG00000002843:10_84986529_T_C	0.374116	0.100197	-1364	0.919376	0.374116	testis
ENSBTAG00000002844:18_55147431_C_T	NA	NA	-484203	1.97427	0.624202	testis
ENSBTAG00000002847:3_120750664_C_T	0.301114	0.990982	-14919	0.771372	0.301114	testis
ENSBTAG00000002849:16_73517465_A_G	-0.455666	0.976194	15384	-0.716612	-0.455666	testis
ENSBTAG00000002850:19_14819313_T_C	0.243723	0.84344	300050	0.950402	0.243723	testis
ENSBTAG00000002850:19_14929378_C_T	NA	NA	410115	2.039	0.819214	testis
ENSBTAG00000002859:4_83230617_G_T	0.997425	0.891301	510444	0.836361	0.997425	testis
ENSBTAG00000002863:24_49396172_A_G	0.124483	0.988008	81911	0.652282	0.124483	testis
ENSBTAG00000002865:20_2282833_C_A	-0.334669	0.0472231	-98261	-0.79395	-0.334669	testis
ENSBTAG00000002866:11_47087470_G_A	-0.094943	0.495817	298734	-0.729427	-0.094943	testis
ENSBTAG00000002874:16_1347641_T_C	0.181664	0.00796082	627863	0.974676	0.181664	testis
ENSBTAG00000002879:29_30426103_T_C	0.132078	0.595883	777093	1.17288	0.132078	testis
ENSBTAG00000002880:26_17148568_G_GAGGT	0.411193	0.518835	-94756	0.999638	0.411193	testis
ENSBTAG00000002881:25_35531187_A_G	NA	NA	818601	-1.59034	-0.212144	testis
ENSBTAG00000002881:25_36185269_C_A	-0.107846	0.776033	164519	-0.900227	-0.107846	testis
ENSBTAG00000002882:7_27066800_TA_T	NA	NA	109057	1.50137	0.274533	testis
ENSBTAG00000002883:19_51662071_T_C	0.286789	0.652525	348750	0.955261	0.286789	testis
ENSBTAG00000002888:5_11447643_A_G	0.359577	0.381602	-771431	1.29399	0.359577	testis
ENSBTAG00000002888:5_12953804_C_CT	NA	NA	734730	-2.18073	-0.707781	testis
ENSBTAG00000002891:4_117028925_A_G	-0.914943	0.00852127	44749	-0.870586	-0.914943	testis
ENSBTAG00000002896:1_158228543_A_G	0.317209	5.22e-06	64517	1.22228	0.317209	testis
ENSBTAG00000002898:19_14956335_A_G	1.44667	2.45e-08	-9067	1.15559	1.44667	testis
ENSBTAG00000002900:10_97340022_C_T	NA	NA	-947097	-1.20662	-0.744002	testis
ENSBTAG00000002904:18_63593269_T_A	0.255593	0.990165	-80577	1.27524	0.255593	testis
ENSBTAG00000002907:15_53567010_C_G	-0.193089	0.619933	-40621	-0.750129	-0.193089	testis
ENSBTAG00000002908:28_7405139_C_G	-0.878676	0.891301	959060	-0.702468	-0.878676	testis
ENSBTAG00000002908:28_8331928_G_A	1.28183	0.495164	32271	1.00992	1.28183	testis
ENSBTAG00000002908:28_8496714_T_A	2.67151	0.0559212	-132515	1.25128	2.67151	testis
ENSBTAG00000002908:28_8777770_G_A	-1.72595	0.893929	-413571	-0.581492	-1.72595	testis
ENSBTAG00000002910:3_93466825_T_C	-0.174811	0.746519	32819	-0.889291	-0.174811	testis
ENSBTAG00000002914:15_40889891_T_G	1.22312	0.0103596	-174182	1.10624	1.22312	testis
ENSBTAG00000002914:15_42037894_T_C	-0.789466	0.713946	973821	-0.740969	-0.789466	testis
ENSBTAG00000002917:4_114147288_T_C	-0.487432	0.252122	268513	-1.01081	-0.487432	testis
ENSBTAG00000002917:4_114455090_C_T	-0.536773	0.457613	-39289	-1.25351	-0.536773	testis
ENSBTAG00000002918:10_35933332_G_C	NA	NA	-321900	-1.48409	-0.547447	testis
ENSBTAG00000002920:28_30797710_C_T	-0.110548	0.20055	167186	-0.562866	-0.110548	testis
ENSBTAG00000002922:29_17639876_T_G	-0.09683	0.696945	29345	-0.52016	-0.09683	testis
ENSBTAG00000002924:28_30860622_T_C	0.701144	0.506237	-11774	1.61513	0.701144	testis
ENSBTAG00000002924:28_30996852_T_C	0.151386	0.488015	-148004	0.937647	0.151386	testis
ENSBTAG00000002937:7_11150870_T_C	NA	NA	23082	1.19916	0.728377	testis
ENSBTAG00000002938:4_85500790_ACT_A	-0.347589	0.835233	9563	-0.928443	-0.347589	testis
ENSBTAG00000002939:21_21780125_C_T	0.139288	0.954205	13046	0.583354	0.139288	testis
ENSBTAG00000002940:4_85876902_A_G	NA	NA	37397	-1.2954	-1.32865	testis
ENSBTAG00000002941:21_21725499_C_T	0.323861	0.481739	54960	0.738578	0.323861	testis
ENSBTAG00000002942:13_75298216_G_A	-0.481467	0.0401751	-69809	-0.630399	-0.481467	testis
ENSBTAG00000002944:2_21337489_T_A	0.0361947	0.446768	-350573	0.538993	0.0361947	testis
ENSBTAG00000002947:3_8776415_A_G	-0.804876	0.97555	11875	-0.966022	-0.804876	testis
ENSBTAG00000002950:17_47000302_G_A	-0.265886	0.942225	-426362	-0.481008	-0.265886	testis
ENSBTAG00000002952:3_370273_G_A	-0.566586	0.267669	-109379	-0.572032	-0.566586	testis
ENSBTAG00000002953:8_99271298_T_A	-0.0961371	0.776444	540304	-0.684455	-0.0961371	testis
ENSBTAG00000002962:22_48654357_T_G	-0.296227	0.00754389	4138	-1.39989	-0.296227	testis
ENSBTAG00000002963:29_26448018_C_G	-0.246143	0.915015	-22060	-0.506898	-0.246143	testis
ENSBTAG00000002963:29_27011150_T_C	-0.221802	0.452378	541072	-1.08999	-0.221802	testis
ENSBTAG00000002966:1_137134344_A_G	0.0862181	0.97824	80907	0.671018	0.0862181	testis
ENSBTAG00000002966:1_137743941_GTA_G	0.0342953	0.849488	-528690	0.706708	0.0342953	testis
ENSBTAG00000002971:26_20454416_C_T	0.118151	0.942822	-226935	0.733796	0.118151	testis
ENSBTAG00000002972:5_84113782_A_T	-0.227367	0.835233	-704558	-0.878905	-0.227367	testis
ENSBTAG00000002972:5_84850274_G_C	0.254156	0.126052	31934	0.934197	0.254156	testis
ENSBTAG00000002973:26_12491734_T_C	-0.42643	0.89132	-1411	-0.843711	-0.42643	testis
ENSBTAG00000002973:26_12566031_A_G	0.311187	0.313976	72886	0.711576	0.311187	testis
ENSBTAG00000002976:18_51394049_A_C	NA	NA	-152239	1.53351	2.29016	testis
ENSBTAG00000002977:2_131443359_G_A	-0.339076	0.362496	118751	-1.40852	-0.339076	testis
ENSBTAG00000002978:6_96020015_A_AC	NA	NA	-16395	1.68692	1.20492	testis
ENSBTAG00000002979:3_100037245_C_T	-0.0621537	0.586252	74151	-0.543567	-0.0621537	testis
ENSBTAG00000002979:3_100059715_C_T	0.212179	0.294445	96621	0.903992	0.212179	testis
ENSBTAG00000002980:18_15285148_C_CAGTTTG	0.879267	0.00171829	-30724	1.08393	0.879267	testis
ENSBTAG00000002980:18_15345534_G_C	-0.417399	0.498696	29662	-0.728982	-0.417399	testis
ENSBTAG00000002980:18_15533599_A_G	-0.741969	0.210623	217727	-0.973825	-0.741969	testis
ENSBTAG00000002982:19_25635760_T_C	1.12973	0.0671822	314057	0.922381	1.12973	testis
ENSBTAG00000002983:3_106405165_A_AT	NA	NA	1523	-0.709846	-0.412878	testis
ENSBTAG00000002988:2_127547214_C_T	-0.116466	0.630078	62170	-0.780002	-0.116466	testis
ENSBTAG00000002995:2_108257510_A_G	-0.125731	0.00880218	828164	-0.564855	-0.125731	testis
ENSBTAG00000002999:15_51736443_G_T	NA	NA	9167	-0.793052	-0.214371	testis
ENSBTAG00000003000:15_50741751_G_T	NA	NA	-995639	-0.613311	-0.185046	testis
ENSBTAG00000003000:15_51726769_G_A	-0.882737	0.282901	-10621	-0.882109	-0.882737	testis
ENSBTAG00000003002:2_6202136_C_G	-0.0326805	0.852278	774620	0.4441	-0.0326805	testis
ENSBTAG00000003002:2_6959876_C_T	-0.0829761	0.862645	16880	-0.672257	-0.0829761	testis
ENSBTAG00000003002:2_6978600_A_C	-0.240277	0.0344472	-1844	-1.39986	-0.240277	testis
ENSBTAG00000003014:19_33216689_A_G	-0.402057	0.470374	14028	-0.694233	-0.402057	testis
ENSBTAG00000003015:9_40640449_C_T	0.0806357	0.375946	-429222	0.607317	0.0806357	testis
ENSBTAG00000003015:9_41012204_T_C	0.110272	0.91272	-57467	0.720388	0.110272	testis
ENSBTAG00000003017:5_116595776_C_T	0.295097	0.955372	10929	0.687787	0.295097	testis
ENSBTAG00000003018:7_43224256_C_T	0.183313	0.936439	-55215	0.542976	0.183313	testis
ENSBTAG00000003022:22_51726809_G_A;22_51726809_G_GTATATATATATA	NA	NA	-150112	1.13376	0.483574	testis
ENSBTAG00000003027:26_37822417_G_T	0.44577	0.703943	-8369	0.804767	0.44577	testis
ENSBTAG00000003030:13_55052192_C_T	NA	NA	865187	-1.45708	-1.4186	testis
ENSBTAG00000003034:7_4203677_G_A	0.075345	0.356917	-290333	0.634316	0.075345	testis
ENSBTAG00000003035:24_32241993_C_T	-0.190928	0.039745	45102	-0.806011	-0.190928	testis
ENSBTAG00000003036:5_10965712_ATG_A	-0.269661	0.735066	384022	-0.834636	-0.269661	testis
ENSBTAG00000003036:5_11348007_GAACTATTGCAGATTC_G	0.342772	0.846093	1714	0.638828	0.342772	testis
ENSBTAG00000003038:23_6810426_C_T	NA	NA	358848	1.38794	0.385494	testis
ENSBTAG00000003038:23_7167569_T_C	-0.21685	0.0651131	1705	-0.767812	-0.21685	testis
ENSBTAG00000003040:13_67329928_T_C	0.076207	0.889398	-47980	0.543776	0.076207	testis
ENSBTAG00000003045:13_35932686_T_C	NA	NA	95891	1.58569	0.75113	testis
ENSBTAG00000003051:7_107843164_A_T	-0.1287	0.757247	15952	-0.777696	-0.1287	testis
ENSBTAG00000003051:7_108512018_G_C	0.372578	0.621222	684806	1.46978	0.372578	testis
ENSBTAG00000003062:26_35033816_T_A	0.216259	0.346931	-243794	0.755293	0.216259	testis
ENSBTAG00000003062:26_35319279_A_G	-0.16178	0.935274	41669	-0.670737	-0.16178	testis
ENSBTAG00000003063:1_2887154_A_G	-0.184168	0.533116	59463	-0.894169	-0.184168	testis
ENSBTAG00000003064:1_2774015_C_CT	0.268395	0.459902	-12797	1.1362	0.268395	testis
ENSBTAG00000003066:20_6750011_T_C	0.208878	0.0221859	36	1.10378	0.208878	testis
ENSBTAG00000003067:11_96306236_G_A	0.069981	0.79917	-846717	0.540597	0.069981	testis
ENSBTAG00000003068:17_1385059_C_T	0.253463	0.949985	867746	0.55988	0.253463	testis
ENSBTAG00000003069:2_126451809_C_T	-0.220843	0.966904	992530	-0.531063	-0.220843	testis
ENSBTAG00000003069:2_127292201_GGTCT_G	0.325197	0.990802	152134	0.763307	0.325197	testis
ENSBTAG00000003072:19_27180151_C_T	NA	NA	245686	-2.04885	-0.338286	testis
ENSBTAG00000003073:29_42274059_C_T	0.193698	0.364319	-7383	1.15462	0.193698	testis
ENSBTAG00000003074:19_62737477_C_T	-0.637339	0.428371	869674	-0.63604	-0.637339	testis
ENSBTAG00000003075:19_27525257_G_C;19_27525257_G_T	-0.253512	0.158005	-576937	-1.31801	-0.253512	testis
ENSBTAG00000003077:29_43538855_C_T	-0.218109	0.850661	127	-1.08072	-0.218109	testis
ENSBTAG00000003084:10_87418968_C_T	0.330073	0.720866	-40397	1.3398	0.330073	testis
ENSBTAG00000003084:10_87469053_A_G	-0.115926	0.86812	9688	-0.706412	-0.115926	testis
ENSBTAG00000003092:17_53503301_G_C	-0.825667	1.41e-06	-324102	-1.46969	-0.825667	testis
ENSBTAG00000003092:17_53816317_G_A	NA	NA	-11086	1.88073	0.533071	testis
ENSBTAG00000003093:29_43848724_C_T	NA	NA	-201600	-1.6172	-0.633823	testis
ENSBTAG00000003093:29_44045776_C_T	0.190823	0.56387	-4548	0.787581	0.190823	testis
ENSBTAG00000003094:29_43365146_G_A	0.380974	0.0186019	-694917	1.631	0.380974	testis
ENSBTAG00000003094:29_43786622_C_T	NA	NA	-273441	-1.61267	-0.270102	testis
ENSBTAG00000003094:29_44743916_T_C	0.192547	0.568537	683853	1.01034	0.192547	testis
ENSBTAG00000003097:8_24823580_GTG_T	-0.065208	0.971805	216547	-0.978903	-0.065208	testis
ENSBTAG00000003097:8_25104382_A_C	0.083199	0.842521	-64253	0.741253	0.083199	testis
ENSBTAG00000003098:14_66558475_T_C	-0.0660274	0.118514	2975	-0.741747	-0.0660274	testis
ENSBTAG00000003098:14_66729015_G_T	NA	NA	-167565	1.63784	0.300558	testis
ENSBTAG00000003100:17_69901669_A_G	-0.297973	0.801462	-36826	-0.564654	-0.297973	testis
ENSBTAG00000003100:17_69904410_T_C	-0.395223	6.74e-05	-34085	-0.86132	-0.395223	testis
ENSBTAG00000003102:4_91090188_G_A	-0.112731	0.745658	725745	-0.69678	-0.112731	testis
ENSBTAG00000003103:7_37830529_G_C	NA	NA	-280970	0.565002	0.591613	testis
ENSBTAG00000003107:17_60599860_A_G	NA	NA	-382061	0.890578	0.981492	testis
ENSBTAG00000003109:12_18107713_T_C	-0.349188	0.616788	71552	-1.49309	-0.349188	testis
ENSBTAG00000003110:22_33428644_G_A	NA	NA	846148	-1.50166	-1.18059	testis
ENSBTAG00000003111:15_18072203_C_CT	0.192415	0.753276	218357	1.43306	0.192415	testis
ENSBTAG00000003112:22_17308238_T_A	NA	NA	-68645	2.00002	0.253232	testis
ENSBTAG00000003115:4_63865169_T_C	0.156412	0.316672	-47541	0.682512	0.156412	testis
ENSBTAG00000003115:4_64623515_T_G	0.155052	0.176152	710805	1.02418	0.155052	testis
ENSBTAG00000003116:12_33770535_C_T	0.33216	0.00460411	-161530	1.12347	0.33216	testis
ENSBTAG00000003116:12_33896692_G_GTTA	0.0307571	0.00079981	-35373	-0.573776	0.0307571	testis
ENSBTAG00000003116:12_34417063_C_T	0.147925	0.589671	484998	0.557879	0.147925	testis
ENSBTAG00000003124:8_372791_G_C	-0.591838	0.083856	128607	-1.29329	-0.591838	testis
ENSBTAG00000003130:21_30120988_GC_G	0.615882	0.920392	870995	0.840169	0.615882	testis
ENSBTAG00000003130:21_30409034_C_T	NA	NA	582950	1.35845	0.589386	testis
ENSBTAG00000003130:21_30806901_T_A	-6.15287	1.75e-11	185083	-1.33108	-6.15287	testis
ENSBTAG00000003131:6_10612900_G_A	3.59609	3.87e-09	130611	1.16876	3.59609	testis
ENSBTAG00000003132:21_30673711_CGT_C	NA	NA	341610	0.552986	0.562795	testis
ENSBTAG00000003137:8_90873884_G_A	-1.21128	0.883996	135778	-0.719024	-1.21128	testis
ENSBTAG00000003140:1_80661436_A_T	1.90761	0.100008	-29299	1.57702	1.90761	testis
ENSBTAG00000003140:1_80824003_G_C	0.00049504	0.740586	133268	-0.614985	0.00049504	testis
ENSBTAG00000003143:1_79691074_C_T	-0.130376	0.544112	-975309	0.595399	-0.130376	testis
ENSBTAG00000003143:1_80653379_T_C	0.718991	0.00065925	-13004	1.06452	0.718991	testis
ENSBTAG00000003143:1_80700968_G_A	-0.351254	0.901355	34585	-1.05519	-0.351254	testis
ENSBTAG00000003143:1_81255195_T_C	0.0897478	0.778561	588812	0.915256	0.0897478	testis
ENSBTAG00000003147:3_80444552_C_T	-0.134322	0.447171	-14	-0.746495	-0.134322	testis
ENSBTAG00000003147:3_81194605_G_C	-0.22636	0.307796	750039	-0.876518	-0.22636	testis
ENSBTAG00000003151:1_80646266_T_C	0.188868	5.83e-09	15670	0.960227	0.188868	testis
ENSBTAG00000003152:21_58732748_T_C	-0.690909	0.92911	-2734	-0.830878	-0.690909	testis
ENSBTAG00000003155:21_58616419_C_T	-0.383106	0.944125	140036	-0.521949	-0.383106	testis
ENSBTAG00000003155:21_58751940_G_A	-0.612151	0.322014	4515	-0.94966	-0.612151	testis
ENSBTAG00000003161:1_145977070_A_C	-0.336917	0.887445	4230	-1.25946	-0.336917	testis
ENSBTAG00000003161:1_146531050_A_G	-0.150859	0.137653	558210	-0.614045	-0.150859	testis
ENSBTAG00000003162:3_69457915_C_A	-0.0048894	0.62185	-531967	-0.629621	-0.0048894	testis
ENSBTAG00000003162:3_69990881_C_T	0.24978	0.742908	999	0.931717	0.24978	testis
ENSBTAG00000003162:3_70080029_T_C	-0.226858	0.929356	90147	-0.995219	-0.226858	testis
ENSBTAG00000003163:13_54888465_C_G	2.1907	7.43e-07	50818	1.22979	2.1907	testis
ENSBTAG00000003163:13_55120223_G_T	-0.829905	0.291269	282576	-0.648174	-0.829905	testis
ENSBTAG00000003165:22_36778716_T_C	-0.223239	0.94805	18106	-0.627465	-0.223239	testis
ENSBTAG00000003166:18_50420213_T_C	-0.324906	0.0798464	17500	-1.04067	-0.324906	testis
ENSBTAG00000003168:18_50493185_A_G	0.103843	0.510591	52626	0.780963	0.103843	testis
ENSBTAG00000003168:18_51308893_G_C	NA	NA	868334	1.59724	0.220689	testis
ENSBTAG00000003169:25_35958680_G_GC	0.239715	0.983105	10148	0.764709	0.239715	testis
ENSBTAG00000003169:25_36213497_G_GCTTGGTTTTCCTTTT	0.0115702	0.400157	-244669	0.598884	0.0115702	testis
ENSBTAG00000003172:10_32404641_G_GT	0.504582	0.21792	366040	0.710977	0.504582	testis
ENSBTAG00000003176:29_33824471_A_G	0.254047	0.16187	-799839	1.25448	0.254047	testis
ENSBTAG00000003178:26_41820468_A_C	0.131135	0.786491	5345	0.765114	0.131135	testis
ENSBTAG00000003185:14_10319400_T_C	0.189713	0.96309	23446	0.823769	0.189713	testis
ENSBTAG00000003186:20_58495774_C_T	-0.129149	0.505773	65021	-0.855722	-0.129149	testis
ENSBTAG00000003186:20_59493392_A_G	0.183939	0.615492	-932597	1.1067	0.183939	testis
ENSBTAG00000003192:19_52518555_TG_T	-0.248744	0.954509	-25922	-0.600166	-0.248744	testis
ENSBTAG00000003193:10_35482612_T_G	-0.0925239	0.845932	-685001	-0.49719	-0.0925239	testis
ENSBTAG00000003196:26_9403389_G_C	-0.396083	0.810935	144749	-0.724409	-0.396083	testis
ENSBTAG00000003200:20_24134069_T_G	NA	NA	-64549	1.3325	0.401541	testis
ENSBTAG00000003200:20_24202379_A_G	0.310668	0.402169	3761	0.654161	0.310668	testis
ENSBTAG00000003201:27_37646540_A_T	-0.0567867	0.878618	-57209	-0.563986	-0.0567867	testis
ENSBTAG00000003201:27_37732303_A_G	0.233958	1.09e-05	28554	1.35217	0.233958	testis
ENSBTAG00000003202:2_124609336_G_A	0.266377	0.891027	62062	0.690945	0.266377	testis
ENSBTAG00000003207:2_25875548_A_G	NA	NA	-144338	-1.4678	-6.64386	testis
ENSBTAG00000003208:17_17950710_C_G	-0.153561	0.783272	315376	-0.667573	-0.153561	testis
ENSBTAG00000003209:13_66454671_A_G	-0.0807152	0.321776	17190	-0.563181	-0.0807152	testis
ENSBTAG00000003215:13_61986059_AG_A	0.1636	0.278324	238743	1.02171	0.1636	testis
ENSBTAG00000003218:6_108456983_G_GTA	NA	NA	240990	-1.52955	-0.342201	testis
ENSBTAG00000003218:6_108698925_A_G	-0.0944178	0.34615	-952	-0.595268	-0.0944178	testis
ENSBTAG00000003219:20_57760749_A_G	NA	NA	-521279	0.520892	0.2549	testis
ENSBTAG00000003220:3_10441500_A_T	1.08688	0.0259297	86690	0.762235	1.08688	testis
ENSBTAG00000003222:4_14944409_G_A	-0.227433	0.693866	332104	-0.555321	-0.227433	testis
ENSBTAG00000003222:4_14997474_TC_T	-0.170558	0.529629	279038	-0.77843	-0.170558	testis
ENSBTAG00000003222:4_15139540_TGAAAACTTTATTTTTTTTTTAAGTAAATAACTAGTTTATTTGACTCTAAAATATAGGAAATTTAACTATATTATTTATTTATTACATATAATAGTATGAATATATGAGAAGAAAAAAAAGGCCA_T;4_15139550_A_AT	0.143579	0.0493517	136849	0.614326	0.143579	testis
ENSBTAG00000003222:4_15274079_C_T	-0.590702	3.37e-07	2434	-1.12568	-0.590702	testis
ENSBTAG00000003225:2_969264_G_A	NA	NA	-349156	1.53773	0.841734	testis
ENSBTAG00000003228:5_110724599_T_C	0.0244173	0.750013	27476	0.831303	0.0244173	testis
ENSBTAG00000003228:5_110754431_G_A	-0.226127	0.85568	-2356	-1.15928	-0.226127	testis
ENSBTAG00000003232:16_3700575_A_C	NA	NA	-183511	-0.969609	-0.311414	testis
ENSBTAG00000003235:2_126384522_A_T	0.0664701	0.00611416	319907	0.638868	0.0664701	testis
ENSBTAG00000003235:2_126665659_C_T	0.257082	0.354404	38770	0.962834	0.257082	testis
ENSBTAG00000003237:22_59507693_G_A	-0.167146	0.636284	771241	-0.606971	-0.167146	testis
ENSBTAG00000003239:5_65780880_G_C	-0.121909	0.863165	597512	-1.03185	-0.121909	testis
ENSBTAG00000003242:22_58674325_G_C	-0.0308932	0.864888	-218048	-0.543062	-0.0308932	testis
ENSBTAG00000003242:22_58972848_A_T	0.119106	0.514203	80475	0.675919	0.119106	testis
ENSBTAG00000003244:22_58373282_C_T	-0.403965	0.454537	600878	-0.554229	-0.403965	testis
ENSBTAG00000003244:22_58915292_AC_A	0.755668	1.51e-06	58867	1.22511	0.755668	testis
ENSBTAG00000003244:22_59369795_G_A	0.139625	0.604359	-395635	0.892198	0.139625	testis
ENSBTAG00000003245:3_48854534_G_C	0.107887	0.428998	-836511	0.589078	0.107887	testis
ENSBTAG00000003245:3_49875448_A_G	0.222014	0.014599	184403	0.990958	0.222014	testis
ENSBTAG00000003256:13_73240489_G_T	-0.0398511	0.499965	126615	-0.787187	-0.0398511	testis
ENSBTAG00000003256:13_73355550_C_CA	-0.302388	3.21e-05	11554	-1.02529	-0.302388	testis
ENSBTAG00000003256:13_73358642_C_A	-0.205587	0.809734	8462	-0.814023	-0.205587	testis
ENSBTAG00000003257:13_72874677_G_T	0.105905	0.723336	-496741	0.592835	0.105905	testis
ENSBTAG00000003257:13_73518693_T_C	0.0721747	0.620012	147275	0.837738	0.0721747	testis
ENSBTAG00000003257:13_73525383_G_A	-0.200413	0.86097	153965	-0.99685	-0.200413	testis
ENSBTAG00000003259:7_57797326_T_C	0.107006	0.515121	150833	0.936281	0.107006	testis
ENSBTAG00000003261:18_64463022_G_C	0.214392	0.702873	9042	0.694633	0.214392	testis
ENSBTAG00000003263:10_8843064_TTTTC_T	0.15812	0.0909998	41940	0.802063	0.15812	testis
ENSBTAG00000003265:26_30592599_C_T	-0.170338	0.0209542	13123	-1.18553	-0.170338	testis
ENSBTAG00000003268:20_26533703_C_T	-0.155838	0.42052	-263658	-0.651963	-0.155838	testis
ENSBTAG00000003275:27_36752945_A_G	2.29892	0.0355676	-91864	1.35997	2.29892	testis
ENSBTAG00000003275:27_36869097_G_C	NA	NA	-208016	-0.928704	-2.22168	testis
ENSBTAG00000003279:3_118052869_C_T	-0.183953	0.284026	871090	-0.855667	-0.183953	testis
ENSBTAG00000003279:3_118890589_C_G	0.208432	0.675791	33370	0.812182	0.208432	testis
ENSBTAG00000003280:19_9215740_C_T	0.108437	0.072089	-409877	0.554869	0.108437	testis
ENSBTAG00000003282:5_88856288_T_C	0.48865	0.152445	21652	0.656585	0.48865	testis
ENSBTAG00000003295:16_38104163_G_T	0.373964	0.655157	16432	1.43271	0.373964	testis
ENSBTAG00000003297:17_63288059_T_C	0.523465	0.958444	-76319	0.529849	0.523465	testis
ENSBTAG00000003298:26_21068159_C_A	-0.141287	0.894496	-763938	-0.567451	-0.141287	testis
ENSBTAG00000003301:1_15238207_T_C	-0.452591	0.864888	318360	-0.78521	-0.452591	testis
ENSBTAG00000003301:1_15859988_C_T	1.80019	0.00149457	-303421	1.37938	1.80019	testis
ENSBTAG00000003301:1_16020871_G_T	NA	NA	-464304	1.5387	1.12739	testis
ENSBTAG00000003303:19_56426810_A_G	0.102361	0.651543	18	0.87674	0.102361	testis
ENSBTAG00000003303:19_57271222_T_C	0.0840204	0.56725	-844394	0.542103	0.0840204	testis
ENSBTAG00000003305:25_33552042_C_T	NA	NA	-778924	1.96813	1.13024	testis
ENSBTAG00000003312:26_43718840_CG_C	-0.478727	0.0450547	73746	-1.06945	-0.478727	testis
ENSBTAG00000003312:26_43750190_C_T	-0.560421	0.0119426	42397	-1.11908	-0.560421	testis
ENSBTAG00000003312:26_44220701_T_C	NA	NA	-428114	-1.21942	-0.190193	testis
ENSBTAG00000003314:12_34851845_G_T	0.25427	0.868834	-732126	0.93473	0.25427	testis
ENSBTAG00000003314:12_35558235_G_A	0.20922	0.355817	-25736	0.774269	0.20922	testis
ENSBTAG00000003314:12_35568933_A_G	0.351679	0.768674	-15038	1.27683	0.351679	testis
ENSBTAG00000003315:12_35398172_T_G	0.176311	0.751808	185719	0.584428	0.176311	testis
ENSBTAG00000003319:13_8514327_T_C	NA	NA	-614571	-0.804976	-0.525974	testis
ENSBTAG00000003322:3_60100869_T_G	0.0543975	0.544112	-9824	0.49019	0.0543975	testis
ENSBTAG00000003325:22_15174248_TAA_T	-0.11249	0.936968	-58370	-0.750019	-0.11249	testis
ENSBTAG00000003326:20_10232895_T_C	-0.357058	0.896884	-56764	-0.631117	-0.357058	testis
ENSBTAG00000003328:22_55817359_G_C	-0.313248	0.215018	30018	-0.98803	-0.313248	testis
ENSBTAG00000003328:22_56440354_TTAAAA_T	0.158314	0.950195	-592977	0.87949	0.158314	testis
ENSBTAG00000003332:23_49533203_C_A	-0.239402	0.550517	-12830	-0.873327	-0.239402	testis
ENSBTAG00000003332:23_49630259_A_G	-0.0623468	0.28572	84226	-0.587133	-0.0623468	testis
ENSBTAG00000003334:19_18005806_C_T	0.490312	0.71401	34115	0.83767	0.490312	testis
ENSBTAG00000003335:13_42948122_ACTGT_A	NA	NA	-248433	1.47087	0.338474	testis
ENSBTAG00000003338:14_77399253_G_A	0.0955915	0.147164	85837	0.5778	0.0955915	testis
ENSBTAG00000003340:9_26092221_G_C	-0.223342	0.0299526	131987	-1.07083	-0.223342	testis
ENSBTAG00000003345:17_32268328_A_G	0.291766	0.304901	260936	0.650415	0.291766	testis
ENSBTAG00000003349:7_58857455_C_T	0.328608	0.702046	149161	0.563931	0.328608	testis
ENSBTAG00000003353:18_24652417_G_A	0.631583	0.705371	777043	1.16322	0.631583	testis
ENSBTAG00000003358:11_29366612_TA_T	-0.154976	0.00370793	39616	-0.672474	-0.154976	testis
ENSBTAG00000003358:11_29539236_G_A	NA	NA	-133007	1.38853	0.187763	testis
ENSBTAG00000003359:23_25466870_G_T	-0.226634	0.327485	7150	-0.754568	-0.226634	testis
ENSBTAG00000003359:23_25485850_T_C	0.185843	0.500743	-11830	0.665894	0.185843	testis
ENSBTAG00000003361:15_59107029_T_C	-0.183047	0.593443	300635	-0.775746	-0.183047	testis
ENSBTAG00000003365:19_10252514_C_T	-0.147396	0.21129	91061	-0.827143	-0.147396	testis
ENSBTAG00000003366:8_11302035_T_C	0.107604	0.830718	-257590	0.595094	0.107604	testis
ENSBTAG00000003366:8_11735465_C_T	0.291926	0.944902	175840	0.518013	0.291926	testis
ENSBTAG00000003366:8_12030321_C_T	-0.784472	0.0386297	470696	-1.58305	-0.784472	testis
ENSBTAG00000003370:10_71716257_G_C	0.135036	0.238659	25958	0.607091	0.135036	testis
ENSBTAG00000003371:10_71718656_C_T	0.235772	0.00236935	-41252	0.97078	0.235772	testis
ENSBTAG00000003372:4_97943661_A_G	-0.171615	0.23925	31739	-0.615981	-0.171615	testis
ENSBTAG00000003381:20_66360018_C_T	0.132059	0.651548	131567	0.874224	0.132059	testis
ENSBTAG00000003381:20_67396957_G_GATCAC	0.306759	0.0465065	-905372	1.41298	0.306759	testis
ENSBTAG00000003382:13_73235010_A_G	-0.230436	0.317214	-11180	-0.666035	-0.230436	testis
ENSBTAG00000003383:1_70163571_G_A	NA	NA	-77413	0.515707	1.16144	testis
ENSBTAG00000003384:9_65172712_A_T	-0.643971	0.0119276	-146	-1.10119	-0.643971	testis
ENSBTAG00000003393:17_69366687_C_A	-0.144464	0.195032	2194	-0.62431	-0.144464	testis
ENSBTAG00000003393:17_69944016_G_A	0.103076	0.565912	579523	0.551015	0.103076	testis
ENSBTAG00000003394:17_68789926_G_A	-0.105292	0.641464	592708	-0.510228	-0.105292	testis
ENSBTAG00000003394:17_69343134_A_G	0.139634	0.766906	39500	0.611353	0.139634	testis
ENSBTAG00000003394:17_69462942_T_C	-0.121583	0.55575	-80308	-0.753473	-0.121583	testis
ENSBTAG00000003401:2_65522510_C_T	0.0415276	4.74e-06	16	0.879646	0.0415276	testis
ENSBTAG00000003401:2_65523099_G_A	0.221489	0.495241	605	1.31845	0.221489	testis
ENSBTAG00000003403:2_135375515_GT_G	0.424471	0.0176578	-97894	0.858582	0.424471	testis
ENSBTAG00000003404:11_74974483_G_A	-2.42888	1.19e-09	264	-1.20737	-2.42888	testis
ENSBTAG00000003405:11_74432081_G_A	0.109489	0.71715	-551478	0.527707	0.109489	testis
ENSBTAG00000003405:11_74983071_T_A	0.218995	0.606086	-488	0.904644	0.218995	testis
ENSBTAG00000003407:11_74422091_G_A	0.0374367	0.249728	-568004	0.746056	0.0374367	testis
ENSBTAG00000003407:11_74998051_C_T	-0.300141	7.24e-06	7956	-1.25257	-0.300141	testis
ENSBTAG00000003409:11_75062646_T_A	-0.0611195	0.476349	-46522	-0.624655	-0.0611195	testis
ENSBTAG00000003409:11_75081000_G_GC	-0.185614	0.837586	-64876	-0.848677	-0.185614	testis
ENSBTAG00000003410:21_24027160_T_TTC	-0.225562	0.948713	27893	-0.993365	-0.225562	testis
ENSBTAG00000003414:21_24044367_A_G	0.152735	0.903302	-10711	0.870468	0.152735	testis
ENSBTAG00000003415:12_16809710_C_T	-0.11774	0.398435	-68124	-0.581932	-0.11774	testis
ENSBTAG00000003417:25_27727232_GCCAACTTTGAGTTTTCAAA_G	0.252994	0.805501	857907	0.945827	0.252994	testis
ENSBTAG00000003421:25_26368369_T_G	-0.111662	0.865425	-514845	-0.817507	-0.111662	testis
ENSBTAG00000003421:25_26964326_C_T	0.285659	0.514203	81112	1.46102	0.285659	testis
ENSBTAG00000003423:21_58679984_G_A	-0.257136	0.00455855	32	-1.1441	-0.257136	testis
ENSBTAG00000003423:21_58680007_G_A	-0.371529	0.708726	9	-1.4226	-0.371529	testis
ENSBTAG00000003423:21_58743545_T_C	-0.0282516	0.525104	-63529	-1.02322	-0.0282516	testis
ENSBTAG00000003423:21_59124030_A_C	0.0888674	0.597001	-444014	0.987076	0.0888674	testis
ENSBTAG00000003434:7_16927480_T_C	0.650172	0.00742562	30067	0.80881	0.650172	testis
ENSBTAG00000003435:21_28926481_G_A	0.20414	0.805405	-589826	0.483532	0.20414	testis
ENSBTAG00000003439:19_33783755_A_AAT	0.205063	0.119872	42984	0.989339	0.205063	testis
ENSBTAG00000003440:3_44280827_G_A	0.272392	0.902896	808174	0.627287	0.272392	testis
ENSBTAG00000003442:28_39217809_T_C	0.462101	0.023836	-4678	0.993125	0.462101	testis
ENSBTAG00000003442:28_39553193_G_A	0.3564	0.869788	-340062	0.784468	0.3564	testis
ENSBTAG00000003444:3_59367702_G_A	0.0268518	0.903826	477676	0.568825	0.0268518	testis
ENSBTAG00000003447:18_64603106_C_G	-0.246933	0.782436	-538921	-1.03873	-0.246933	testis
ENSBTAG00000003447:18_65099773_G_A	-0.239461	0.518829	-42254	-0.760693	-0.239461	testis
ENSBTAG00000003455:9_60024539_TGG_T	0.228711	0.895545	718360	0.583889	0.228711	testis
ENSBTAG00000003455:9_60624254_T_C	0.384247	0.00014515	118647	1.02262	0.384247	testis
ENSBTAG00000003455:9_61451056_A_C	0.0782533	0.388423	-708155	1.36774	0.0782533	testis
ENSBTAG00000003462:18_65462768_T_C	-0.488408	0.00060719	-36901	-1.33977	-0.488408	testis
ENSBTAG00000003465:18_64778616_G_A	NA	NA	750047	-2.19525	-0.223202	testis
ENSBTAG00000003465:18_65633974_T_C	-0.0903796	0.194874	-105311	-0.684554	-0.0903796	testis
ENSBTAG00000003470:18_62175643_T_C	-0.117329	0.991894	-686653	-0.606473	-0.117329	testis
ENSBTAG00000003472:2_103069825_C_T	1.09596	0.523371	132615	0.648637	1.09596	testis
ENSBTAG00000003474:10_77127642_A_G	-0.813383	0.681193	-31025	-0.88262	-0.813383	testis
ENSBTAG00000003476:7_19653093_T_TTC	-0.387315	0.00017656	-295961	-1.26378	-0.387315	testis
ENSBTAG00000003479:2_122851962_C_T	-0.432612	0.486425	3007	-0.811801	-0.432612	testis
ENSBTAG00000003483:8_68830629_A_G	-0.157856	0.725637	593211	-0.657321	-0.157856	testis
ENSBTAG00000003484:3_93027073_G_A	0.0759193	2.76e-06	12969	0.631117	0.0759193	testis
ENSBTAG00000003489:9_90128734_A_G	-0.194324	0.46793	931292	-0.551648	-0.194324	testis
ENSBTAG00000003489:9_91114229_A_G	-0.669728	0.185209	-54203	-0.909486	-0.669728	testis
ENSBTAG00000003490:4_60190079_C_T	-0.210769	0.305489	322667	-0.915291	-0.210769	testis
ENSBTAG00000003490:4_60496190_T_G	0.758402	2.39e-08	628778	1.48193	0.758402	testis
ENSBTAG00000003496:9_80520175_C_CA	0.235372	0.60856	11861	0.79034	0.235372	testis
ENSBTAG00000003496:9_80707137_A_G	-0.179662	0.125038	198823	-0.707501	-0.179662	testis
ENSBTAG00000003498:7_62730407_C_T	0.55561	4.25e-07	44913	0.911983	0.55561	testis
ENSBTAG00000003499:23_19376898_G_C	-0.704139	3.05e-08	-9784	-1.54976	-0.704139	testis
ENSBTAG00000003499:23_19398111_T_C	0.158054	0.948909	11429	0.904394	0.158054	testis
ENSBTAG00000003501:22_53613963_C_T	0.265236	0.788792	12083	1.5228	0.265236	testis
ENSBTAG00000003502:7_48951368_T_C	0.768826	0.222418	-4073	0.966745	0.768826	testis
ENSBTAG00000003503:18_15187796_G_A	0.115376	3.47e-06	-24844	0.690447	0.115376	testis
ENSBTAG00000003504:13_63914763_G_T	-0.358147	0.370212	344702	-1.29771	-0.358147	testis
ENSBTAG00000003505:5_21173868_CTTTT_C	0.248603	0.917216	-120468	0.81224	0.248603	testis
ENSBTAG00000003506:4_74375822_G_A	-0.491952	0.0196978	-29317	-1.56639	-0.491952	testis
ENSBTAG00000003508:4_75042922_G_T	-0.187763	0.322205	599705	-0.709992	-0.187763	testis
ENSBTAG00000003514:18_34758802_CGGGCCGGCGA_C	NA	NA	-44274	0.870535	0.58959	testis
ENSBTAG00000003525:11_98291608_G_A	0.456515	0.0955068	-22026	0.911925	0.456515	testis
ENSBTAG00000003526:21_60364040_C_A	-0.152488	0.00010922	15814	-0.534166	-0.152488	testis
ENSBTAG00000003527:17_52382385_A_AGATC	0.0851042	0.962523	342613	0.649749	0.0851042	testis
ENSBTAG00000003527:17_52775882_A_G	-0.155755	0.174734	-50884	-0.808236	-0.155755	testis
ENSBTAG00000003530:11_102660222_CGGCGGA_C;11_102660225_CGGAGG_C	0.0868077	0.090521	72962	0.600533	0.0868077	testis
ENSBTAG00000003531:4_7229897_A_T	0.830002	0.520476	368454	0.90965	0.830002	testis
ENSBTAG00000003531:4_8271213_C_T	0.226252	0.274885	-672862	1.17443	0.226252	testis
ENSBTAG00000003531:4_8346736_C_T	0.548898	0.481731	-748385	0.995458	0.548898	testis
ENSBTAG00000003532:8_55679155_T_TG	-0.111164	0.0492546	102872	-0.773176	-0.111164	testis
ENSBTAG00000003536:20_62810218_G_A	0.157776	0.978428	89717	0.795248	0.157776	testis
ENSBTAG00000003539:20_62163808_G_GCT	-0.0498199	0.193797	650515	-0.537891	-0.0498199	testis
ENSBTAG00000003539:20_62342524_A_G	0.110032	0.630078	471799	0.916506	0.110032	testis
ENSBTAG00000003540:8_111089872_T_C	0.331151	0.960501	-831795	0.846879	0.331151	testis
ENSBTAG00000003540:8_111922958_T_C	-0.62606	0.388732	1291	-1.13765	-0.62606	testis
ENSBTAG00000003541:18_57833645_T_C	-0.369843	0.188325	-18854	-0.756716	-0.369843	testis
ENSBTAG00000003543:7_15016792_G_C	0.165286	0.028015	822	0.695371	0.165286	testis
ENSBTAG00000003546:28_45554370_T_C	0.125625	0.56277	135366	0.704981	0.125625	testis
ENSBTAG00000003552:29_1006062_T_C	0.256802	0.990165	37473	1.10992	0.256802	testis
ENSBTAG00000003552:29_1218830_CTTT_C	0.127917	0.688024	-175295	0.705212	0.127917	testis
ENSBTAG00000003555:11_25519308_T_C	0.122444	0.680797	326637	0.641308	0.122444	testis
ENSBTAG00000003556:21_68328081_C_T	-0.232086	0.00233238	9806	-0.889762	-0.232086	testis
ENSBTAG00000003557:17_67127309_C_T	0.0855442	0.95241	-902672	0.565656	0.0855442	testis
ENSBTAG00000003559:21_67543507_A_G	-0.0740245	0.24678	868735	-0.602694	-0.0740245	testis
ENSBTAG00000003559:21_67850255_G_A	-0.153976	0.581365	561987	-0.985079	-0.153976	testis
ENSBTAG00000003567:15_46247930_G_A	0.569108	0.0558484	318773	0.851005	0.569108	testis
ENSBTAG00000003568:12_72989320_G_C	1.31889	0.290403	84727	1.06561	1.31889	testis
ENSBTAG00000003569:12_73024441_T_C	-0.247723	0.00286699	36140	-0.781636	-0.247723	testis
ENSBTAG00000003570:18_1320750_C_T	0.0954856	0.588276	432746	0.606458	0.0954856	testis
ENSBTAG00000003570:18_1756770_T_C	1.28749	0.922475	-3274	1.25417	1.28749	testis
ENSBTAG00000003570:18_2484240_A_G	-0.117819	0.725379	-730744	0.811392	-0.117819	testis
ENSBTAG00000003572:27_15502719_T_G	-0.363821	0.982252	-791180	-0.566595	-0.363821	testis
ENSBTAG00000003572:27_16330001_G_A	NA	NA	36102	-1.15671	-1.08917	testis
ENSBTAG00000003574:5_114954302_C_T	NA	NA	61180	1.60826	1.19749	testis
ENSBTAG00000003574:5_115019546_A_G	-1.7809	0.00030213	-4064	-1.09724	-1.7809	testis
ENSBTAG00000003575:23_30508541_G_A	-0.304149	0.0389808	-58316	-0.878876	-0.304149	testis
ENSBTAG00000003577:25_10525309_T_TG	NA	NA	64994	1.47871	0.200708	testis
ENSBTAG00000003586:3_25504349_ATC_A	-0.0832978	0.769333	351990	-0.615116	-0.0832978	testis
ENSBTAG00000003588:14_80770573_A_C	0.273645	0.0750148	-93537	1.27665	0.273645	testis
ENSBTAG00000003588:14_81460346_G_C	0.221763	0.578606	596236	0.817656	0.221763	testis
ENSBTAG00000003592:22_24982880_T_C	-1.89203	0.262743	281607	-0.691773	-1.89203	testis
ENSBTAG00000003593:3_119180956_A_G	0.0827588	0.79326	763390	0.827145	0.0827588	testis
ENSBTAG00000003594:5_115095140_C_T	NA	NA	-723157	-2.14852	-1.35614	testis
ENSBTAG00000003594:5_115828062_A_C	-0.768754	0.00256925	9765	-1.19532	-0.768754	testis
ENSBTAG00000003595:12_12932650_T_C	1.10444	4.31e-05	9252	0.95447	1.10444	testis
ENSBTAG00000003602:6_46476828_TG_T;6_46476829_G_A	0.276004	0.97137	703765	0.656149	0.276004	testis
ENSBTAG00000003602:6_46538631_T_C	-0.246317	0.381527	765568	-0.694346	-0.246317	testis
ENSBTAG00000003604:3_20334592_T_G	0.333341	0.412977	-179407	0.778778	0.333341	testis
ENSBTAG00000003606:14_1201537_C_T	0.223528	0.236203	133926	0.961775	0.223528	testis
ENSBTAG00000003606:14_2011180_A_G	-0.133054	0.659699	-675717	-0.630174	-0.133054	testis
ENSBTAG00000003607:25_42175753_C_T	0.646368	0.159132	-6028	0.879853	0.646368	testis
ENSBTAG00000003608:13_56452362_C_A	-0.114443	0.413759	-172249	-0.856251	-0.114443	testis
ENSBTAG00000003614:3_29483378_G_A	0.589967	0.279308	3714	1.72403	0.589967	testis
ENSBTAG00000003617:25_34392286_GGGGGAGGGGA_G	-0.255144	0.42498	-195247	-0.868931	-0.255144	testis
ENSBTAG00000003617:25_34785340_G_C	0.382793	6.6e-07	197797	1.12519	0.382793	testis
ENSBTAG00000003619:6_5855926_T_TTTC;6_5855926_T_TTTTC;6_5855926_T_C;6_5855926_T_TC	NA	NA	-635299	-2.26921	-0.497998	testis
ENSBTAG00000003619:6_5858827_G_A	-0.174338	0.753725	-632398	-0.797768	-0.174338	testis
ENSBTAG00000003619:6_6459009_A_G	0.228081	1.92e-05	-32216	1.25414	0.228081	testis
ENSBTAG00000003622:22_16385233_A_G	0.246846	0.50837	-2674	0.628367	0.246846	testis
ENSBTAG00000003622:22_16592115_G_A;22_16592115_G_T	0.123239	0.559429	204208	0.52291	0.123239	testis
ENSBTAG00000003624:15_81929559_A_G	NA	NA	-2399	0.649005	1.13768	testis
ENSBTAG00000003625:4_619236_G_T	-0.21099	0.460425	-12181	-0.639804	-0.21099	testis
ENSBTAG00000003626:2_25775186_A_G	-0.794903	3.24e-06	436016	-0.922068	-0.794903	testis
ENSBTAG00000003626:2_26133869_T_C	-0.0041587	0.0545048	77333	-0.509588	-0.0041587	testis
ENSBTAG00000003626:2_27148288_A_G	-0.524553	0.38741	-937086	-0.871042	-0.524553	testis
ENSBTAG00000003628:4_105489804_G_A	0.261161	0.902896	12760	0.83204	0.261161	testis
ENSBTAG00000003629:19_24233452_G_A	0.274071	0.188917	19300	0.569421	0.274071	testis
ENSBTAG00000003632:23_20661699_T_C	NA	NA	-783286	-2.02454	-0.357843	testis
ENSBTAG00000003634:26_757757_C_CTATATAAGATACAAT	-0.248063	2.8e-07	6328	-0.718188	-0.248063	testis
ENSBTAG00000003634:26_796646_G_GT	0.238947	0.674897	-32561	0.587679	0.238947	testis
ENSBTAG00000003636:26_10994602_A_C	-0.199846	0.977468	87596	-0.673383	-0.199846	testis
ENSBTAG00000003638:15_46130691_A_G	-0.412515	0.951558	-357557	-1.28583	-0.412515	testis
ENSBTAG00000003638:15_46421930_TG_T	-0.0909198	0.835233	-648796	-0.653879	-0.0909198	testis
ENSBTAG00000003642:3_100421586_A_C	-0.271272	7.79e-05	-128990	-1.16284	-0.271272	testis
ENSBTAG00000003642:3_101479442_G_A	0.103395	0.180652	928866	0.506516	0.103395	testis
ENSBTAG00000003644:18_62183805_G_C	-0.20448	0.634516	-11421	-1.22497	-0.20448	testis
ENSBTAG00000003649:27_37740611_T_G	0.219776	0.535519	5705	0.946891	0.219776	testis
ENSBTAG00000003650:2_39897639_G_A	0.688432	5.1e-06	9673	1.42282	0.688432	testis
ENSBTAG00000003651:6_104449203_A_G	-1.60137	0.281022	-432111	-1.16611	-1.60137	testis
ENSBTAG00000003651:6_104868140_C_G	1.95919	0.00258459	-13174	1.09947	1.95919	testis
ENSBTAG00000003651:6_105867105_T_C	-0.241142	0.479002	985791	-0.638826	-0.241142	testis
ENSBTAG00000003652:6_104858466_G_A	-0.22769	0.137975	5138	-0.890386	-0.22769	testis
ENSBTAG00000003652:6_104881216_A_G	0.393561	0.00494724	27888	1.18542	0.393561	testis
ENSBTAG00000003652:6_105351001_C_T	0.130505	0.852278	497673	0.504351	0.130505	testis
ENSBTAG00000003653:6_105378344_T_G	-0.095403	0.305145	559319	-0.510676	-0.095403	testis
ENSBTAG00000003656:9_27588664_A_G	1.28844	0.359972	32810	1.32121	1.28844	testis
ENSBTAG00000003656:9_28283805_G_T	NA	NA	-662331	1.14235	-0.0296088	testis
ENSBTAG00000003658:4_45162849_A_T	0.179537	0.337248	48166	0.652322	0.179537	testis
ENSBTAG00000003661:15_17366433_T_G	NA	NA	27293	-0.645092	-0.462776	testis
ENSBTAG00000003665:22_57553907_A_G;22_57553907_A_C	0.00220336	0.610846	-927514	-0.656798	0.00220336	testis
ENSBTAG00000003665:22_58475916_A_T	0.534704	0.959303	-5505	1.10676	0.534704	testis
ENSBTAG00000003666:1_46450687_C_T	NA	NA	-436308	0.969	1.93364	testis
ENSBTAG00000003666:1_47015014_A_T	NA	NA	128019	0.497766	-0.025778	testis
ENSBTAG00000003666:1_47390785_G_T	NA	NA	503790	1.39196	1.68754	testis
ENSBTAG00000003667:10_46750155_G_A	-0.304082	0.869656	992751	0.498042	-0.304082	testis
ENSBTAG00000003667:10_47341548_C_T	1.25138	3.45e-10	401358	1.55591	1.25138	testis
ENSBTAG00000003671:7_44356387_G_A	NA	NA	-45719	0.644427	0.733885	testis
ENSBTAG00000003679:15_52433276_A_C;15_52433275_CA_C	0.135495	0.280045	-911395	0.836168	0.135495	testis
ENSBTAG00000003679:15_53301161_TTC_T	0.172786	0.9329	-43508	0.975162	0.172786	testis
ENSBTAG00000003682:15_53411876_C_A	-0.652514	2.06e-11	18085	-1.06844	-0.652514	testis
ENSBTAG00000003682:15_53971693_G_C	-0.387349	0.863554	577902	-0.75302	-0.387349	testis
ENSBTAG00000003684:21_51433587_C_T	-0.490478	0.74571	104547	-0.796043	-0.490478	testis
ENSBTAG00000003690:26_34426363_C_A	-0.0743534	0.584626	119548	-0.516683	-0.0743534	testis
ENSBTAG00000003692:15_53416998_C_G	NA	NA	-753	-1.32384	-0.274247	testis
ENSBTAG00000003692:15_53635868_CAA_C	-0.558576	3.25e-05	-219623	-1.09291	-0.558576	testis
ENSBTAG00000003692:15_54372826_C_T	0.257689	0.609789	-956581	0.711132	0.257689	testis
ENSBTAG00000003693:5_109908052_G_C	-0.242197	0.610846	469218	-0.935058	-0.242197	testis
ENSBTAG00000003695:19_49854263_T_C	-0.0670957	0.139341	-137389	-0.57746	-0.0670957	testis
ENSBTAG00000003696:17_62581487_A_C	-0.146958	0.16187	189426	-1.34176	-0.146958	testis
ENSBTAG00000003697:16_42573745_C_A	-0.0842011	0.174106	31644	-0.696498	-0.0842011	testis
ENSBTAG00000003699:19_26066986_A_G	0.122664	0.517881	284347	0.553348	0.122664	testis
ENSBTAG00000003702:16_70574927_T_C	-0.145446	0.274639	-5145	-0.776861	-0.145446	testis
ENSBTAG00000003705:19_33948683_T_G	-0.183747	0.918466	-281558	-0.504449	-0.183747	testis
ENSBTAG00000003708:21_48858348_G_A	-0.12525	0.676232	245058	-0.672586	-0.12525	testis
ENSBTAG00000003709:4_29778882_T_A	0.749447	0.826118	754792	1.10884	0.749447	testis
ENSBTAG00000003711:11_28746564_T_C	0.130147	0.193152	11565	0.536102	0.130147	testis
ENSBTAG00000003715:10_82084828_A_G	NA	NA	-69288	-0.818776	-0.397413	testis
ENSBTAG00000003718:1_152618627_G_C	-0.459004	1.34e-09	19929	-1.22087	-0.459004	testis
ENSBTAG00000003719:8_62510755_A_T	0.084487	0.0994042	-102183	0.55343	0.084487	testis
ENSBTAG00000003721:15_75281917_G_A	0.236781	0.49514	423932	0.538532	0.236781	testis
ENSBTAG00000003724:3_51418444_C_CGTGAAGGAGGACATTCCAAGTAAAGAAAAGAACAGAAAAAAAA	0.13263	0.737572	-11651	0.67329	0.13263	testis
ENSBTAG00000003726:8_8014145_A_G	0.210693	0.00659584	49855	0.833359	0.210693	testis
ENSBTAG00000003728:20_25483334_C_CA;20_25483334_CA_C;20_25483334_C_CAA	NA	NA	32701	-1.88983	-0.230758	testis
ENSBTAG00000003746:3_93410698_C_T	-0.126173	0.129061	-17131	-0.73058	-0.126173	testis
ENSBTAG00000003747:10_85290820_C_T	-0.224578	0.353898	36734	-0.860319	-0.224578	testis
ENSBTAG00000003751:4_28891785_G_A	0.378165	0.734049	-5082	0.613627	0.378165	testis
ENSBTAG00000003752:3_34981508_T_A	-0.25411	0.757044	-56879	-0.826443	-0.25411	testis
ENSBTAG00000003752:3_35060749_C_T;3_35060748_TC_T	0.438679	2.38e-07	22361	1.02754	0.438679	testis
ENSBTAG00000003752:3_35347107_GTTC_G	NA	NA	308720	1.00227	0.487544	testis
ENSBTAG00000003757:18_15375395_T_C	0.152743	0.00541309	11329	1.06638	0.152743	testis
ENSBTAG00000003758:22_47716553_A_C	0.20369	0.288808	9148	0.658707	0.20369	testis
ENSBTAG00000003759:29_43844023_C_CTGT	-0.0840337	0.795285	47142	-0.668301	-0.0840337	testis
ENSBTAG00000003762:10_58206474_C_T	-0.223984	0.423431	14569	-0.718845	-0.223984	testis
ENSBTAG00000003763:10_58317156_G_C	NA	NA	255681	1.71088	0.68803	testis
ENSBTAG00000003764:9_62356773_G_A	-0.120624	0.694825	117584	-0.774644	-0.120624	testis
ENSBTAG00000003773:4_13449048_T_G	0.157228	0.295562	243144	0.894946	0.157228	testis
ENSBTAG00000003773:4_13508376_A_G	-0.144151	0.478849	183816	-0.635103	-0.144151	testis
ENSBTAG00000003774:3_89274185_G_A	NA	NA	17515	0.722176	1.83847	testis
ENSBTAG00000003784:4_44607999_A_G	NA	NA	-42488	-1.5595	-0.375573	testis
ENSBTAG00000003789:14_69781724_G_C	-0.100859	0.00411128	33	-0.917319	-0.100859	testis
ENSBTAG00000003791:3_59386005_AAAAGTT_A	0.106022	0.893143	200424	0.496169	0.106022	testis
ENSBTAG00000003793:27_39829807_C_T	-0.218329	1.15e-06	-190524	-1.09609	-0.218329	testis
ENSBTAG00000003793:27_40008208_A_C	0.15083	0.0381156	-12123	0.749043	0.15083	testis
ENSBTAG00000003798:18_24207749_C_A	-0.185708	0.0571331	-30	-1.19094	-0.185708	testis
ENSBTAG00000003800:26_51971587_G_A	0.223845	0.33484	33996	1.35505	0.223845	testis
ENSBTAG00000003801:24_49836274_G_A	0.184752	0.382539	80015	0.706179	0.184752	testis
ENSBTAG00000003801:24_49917544_G_C	-0.143557	0.347732	-1255	-1.23144	-0.143557	testis
ENSBTAG00000003802:19_31886835_C_T	0.112199	0.986014	963155	0.613663	0.112199	testis
ENSBTAG00000003804:16_30631441_C_T	-0.115214	0.481205	-13438	-0.786597	-0.115214	testis
ENSBTAG00000003807:2_106301938_A_G	NA	NA	-231031	1.29889	0.108515	testis
ENSBTAG00000003808:4_27223708_A_C	0.235463	0.0321418	130667	0.763101	0.235463	testis
ENSBTAG00000003809:2_106480286_G_C	-0.191857	0.794913	-95638	-0.715494	-0.191857	testis
ENSBTAG00000003810:4_10767952_C_T	0.291469	0.479002	-872446	0.83637	0.291469	testis
ENSBTAG00000003815:13_64345127_G_A	-0.168187	0.405995	75709	-0.861755	-0.168187	testis
ENSBTAG00000003815:13_64400530_G_A	0.408727	0.0186171	20306	1.6191	0.408727	testis
ENSBTAG00000003817:2_106614210_A_T	-0.116325	3.36e-06	18674	-0.515158	-0.116325	testis
ENSBTAG00000003819:2_106656111_G_C	-0.126693	3.33e-05	22890	-0.633697	-0.126693	testis
ENSBTAG00000003822:2_135662294_C_T	0.294695	0.936562	6323	0.720756	0.294695	testis
ENSBTAG00000003826:18_44905576_C_T;18_44905575_GC_G	NA	NA	-865662	0.89176	0.301624	testis
ENSBTAG00000003827:14_60845693_T_C	NA	NA	-455612	-1.09557	-0.555713	testis
ENSBTAG00000003829:18_44961781_G_T	0.465904	0.79065	-820607	0.599493	0.465904	testis
ENSBTAG00000003835:10_67450916_T_C	-0.11576	0.310164	-925249	-0.761779	-0.11576	testis
ENSBTAG00000003836:7_69108486_G_A	0.243348	0.996496	102134	0.951582	0.243348	testis
ENSBTAG00000003840:17_43424276_G_A	0.180622	0.567071	153474	0.514992	0.180622	testis
ENSBTAG00000003843:2_104921948_A_G	0.123556	0.130948	498947	0.514601	0.123556	testis
ENSBTAG00000003849:3_108312885_G_C	-0.103335	6.87e-05	7798	-0.618664	-0.103335	testis
ENSBTAG00000003850:3_78609505_T_G	NA	NA	89258	0.651853	1.01101	testis
ENSBTAG00000003850:3_78745504_G_A	NA	NA	225257	0.881934	1.36592	testis
ENSBTAG00000003851:1_110009719_T_A;1_110009719_T_TA	-0.108285	0.96601	-437835	-0.675567	-0.108285	testis
ENSBTAG00000003856:18_42595176_G_A	1.11847	0.0134259	4302	1.05585	1.11847	testis
ENSBTAG00000003856:18_43097746_C_G	0.00225097	0.356805	-498268	-0.570662	0.00225097	testis
ENSBTAG00000003861:11_19547694_G_A	-0.19611	0.680106	5095	-0.983643	-0.19611	testis
ENSBTAG00000003863:13_52347625_C_T	-0.224326	0.836892	-80	-0.910105	-0.224326	testis
ENSBTAG00000003864:4_99186832_CA_C	NA	NA	339296	-2.02201	-2.43601	testis
ENSBTAG00000003864:4_99481880_A_G	-2.73569	2.31e-10	44249	-1.22553	-2.73569	testis
ENSBTAG00000003866:2_125592367_G_A	0.165872	0.962493	-46471	0.957295	0.165872	testis
ENSBTAG00000003871:18_49366367_G_T	NA	NA	941771	0.853533	1.27612	testis
ENSBTAG00000003876:28_28343087_CGGGGGTGGGGGGGGGG_C	-0.161646	0.946497	-365924	-0.992855	-0.161646	testis
ENSBTAG00000003876:28_28851022_A_G	NA	NA	141995	2.00246	0.749375	testis
ENSBTAG00000003878:9_33929875_T_C	0.699594	2.01e-12	5272	1.06641	0.699594	testis
ENSBTAG00000003878:9_34072978_A_G	-0.455561	0.451605	148375	-0.569456	-0.455561	testis
ENSBTAG00000003882:22_17058810_C_T	-0.0828292	0.716052	269601	-0.670602	-0.0828292	testis
ENSBTAG00000003884:9_103605701_C_G	-0.134469	0.359194	-339877	-0.766381	-0.134469	testis
ENSBTAG00000003885:14_40168403_G_A	-0.282327	0.515121	22994	-0.918603	-0.282327	testis
ENSBTAG00000003887:9_23279508_T_C	NA	NA	-668055	-2.24182	-0.240045	testis
ENSBTAG00000003889:19_27817252_G_GT;19_27817252_G_GTT	-0.121725	0.98759	-29055	-0.630456	-0.121725	testis
ENSBTAG00000003892:23_32677963_G_A	-0.161145	0.234446	5705	-0.659546	-0.161145	testis
ENSBTAG00000003892:23_32694035_G_C	-0.49327	0.0896914	21777	-0.986962	-0.49327	testis
ENSBTAG00000003897:6_46164119_A_G	0.114171	0.00928759	760637	0.643183	0.114171	testis
ENSBTAG00000003901:13_62113305_A_G	-0.343588	6.9e-05	-29232	-0.904243	-0.343588	testis
ENSBTAG00000003904:11_72058519_A_G	0.118787	0.472027	8838	0.848371	0.118787	testis
ENSBTAG00000003904:11_72067272_C_T	-0.144738	0.144119	85	-0.973071	-0.144738	testis
ENSBTAG00000003907:28_35830179_A_G	NA	NA	-17984	-1.62285	-0.518118	testis
ENSBTAG00000003914:7_4954978_C_G	-0.208204	0.754213	733037	-0.710506	-0.208204	testis
ENSBTAG00000003915:10_17741582_C_A	-0.273393	0.0729061	-39778	-0.739657	-0.273393	testis
ENSBTAG00000003916:1_153013352_G_A	0.0355339	0.179091	253248	0.578068	0.0355339	testis
ENSBTAG00000003916:1_153302793_G_A	-0.0824937	0.944984	-36193	-0.752013	-0.0824937	testis
ENSBTAG00000003919:9_23846985_T_G	-0.349523	0.0202804	17219	-0.748949	-0.349523	testis
ENSBTAG00000003922:12_36692338_C_A	-0.139931	0.718537	-297057	-0.562274	-0.139931	testis
ENSBTAG00000003922:12_36937599_G_GA	0.198558	4.1e-05	-542318	1.0047	0.198558	testis
ENSBTAG00000003923:2_106258299_T_TA	NA	NA	-31734	0.951321	1.53397	testis
ENSBTAG00000003925:9_102711206_T_C	-0.0545248	0.813467	-781617	-0.682483	-0.0545248	testis
ENSBTAG00000003925:9_104039862_G_A	-0.0748309	0.805803	547039	-0.693446	-0.0748309	testis
ENSBTAG00000003927:2_107295612_G_A	NA	NA	-997103	1.01022	0.120718	testis
ENSBTAG00000003935:2_106169780_G_GC	-0.338837	0.159948	149839	-0.965274	-0.338837	testis
ENSBTAG00000003935:2_106312362_G_A	0.422331	0.642358	7257	1.0247	0.422331	testis
ENSBTAG00000003938:9_95446299_C_T	-0.426204	0.708895	-33532	-0.500645	-0.426204	testis
ENSBTAG00000003938:9_95550698_G_T	0.747852	0.0404495	70867	0.76679	0.747852	testis
ENSBTAG00000003942:5_55081678_A_G	NA	NA	816703	1.86082	0.181117	testis
ENSBTAG00000003942:5_55854039_G_A	0.0547841	0.432409	44342	0.489566	0.0547841	testis
ENSBTAG00000003943:8_28588426_C_T	0.0604701	0.630258	-383398	0.547646	0.0604701	testis
ENSBTAG00000003943:8_29030700_G_A	-0.428096	2.9e-09	58876	-1.24315	-0.428096	testis
ENSBTAG00000003943:8_29333402_G_A	NA	NA	361578	1.41146	0.496119	testis
ENSBTAG00000003944:2_106379577_C_T	NA	NA	977	1.63329	0.584638	testis
ENSBTAG00000003948:3_15975126_A_AT	0.213661	0.262523	-654749	0.960749	0.213661	testis
ENSBTAG00000003952:22_8369386_G_C	0.089546	0.497557	797275	0.825561	0.089546	testis
ENSBTAG00000003955:15_56542025_T_C	0.227882	4.5e-05	9833	0.872621	0.227882	testis
ENSBTAG00000003958:19_29685598_G_GCAGTGCTGGGTTTAAAT;19_29685598_G_GCAGTGCTGAGTTTAAAT	-0.69237	0.619411	7844	-1.04699	-0.69237	testis
ENSBTAG00000003959:6_100509951_A_G	0.50977	0.0085322	-208906	1.03113	0.50977	testis
ENSBTAG00000003960:25_17153476_CCCA_C	-0.134861	0.226566	20821	-0.582301	-0.134861	testis
ENSBTAG00000003963:11_2662003_C_T	-0.392052	1.08e-10	31665	-0.877361	-0.392052	testis
ENSBTAG00000003965:11_4232445_CAAG_C	-0.510251	0.0690927	-78794	-1.02809	-0.510251	testis
ENSBTAG00000003965:11_4541853_G_A	0.271714	0.578606	230611	0.830221	0.271714	testis
ENSBTAG00000003965:11_4956382_G_A	NA	NA	645140	1.6244	0.439655	testis
ENSBTAG00000003966:19_43647594_A_G	-0.266245	0.990165	24269	-0.902451	-0.266245	testis
ENSBTAG00000003966:19_43816831_G_T	-0.135511	0.822028	-144968	-0.823078	-0.135511	testis
ENSBTAG00000003970:11_4336220_A_G	-0.452772	0.0113428	653	-0.936284	-0.452772	testis
ENSBTAG00000003975:11_2272775_T_A	-0.117228	0.78738	431308	-0.701974	-0.117228	testis
ENSBTAG00000003977:13_59769293_T_G	0.141694	0.364235	-521115	0.563087	0.141694	testis
ENSBTAG00000003981:1_143855054_G_C	-0.220994	0.0524421	3953	-0.835286	-0.220994	testis
ENSBTAG00000003981:1_143863331_A_G	0.200256	0.891301	12230	0.664518	0.200256	testis
ENSBTAG00000003986:7_50624986_C_T	-0.217265	0.24687	-253393	-1.04811	-0.217265	testis
ENSBTAG00000003989:26_23994015_T_C	-0.355623	0.700515	-833328	-0.829311	-0.355623	testis
ENSBTAG00000003989:26_24811337_C_T	-1.18822	3.91e-10	-16006	-1.19219	-1.18822	testis
ENSBTAG00000003990:26_24858610_A_G	-0.22511	0.00146947	34775	-0.839594	-0.22511	testis
ENSBTAG00000003997:22_291547_T_G	-0.179464	0.0138685	-49810	-0.764068	-0.179464	testis
ENSBTAG00000003997:22_341609_G_A	-0.257131	0.271563	252	-1.16082	-0.257131	testis
ENSBTAG00000004000:7_65598152_T_G	-0.201097	0.00766715	-124033	-0.697982	-0.201097	testis
ENSBTAG00000004004:5_112513354_A_G	-0.633072	8.18e-05	-126647	-1.13033	-0.633072	testis
ENSBTAG00000004005:24_56346016_G_C	NA	NA	344639	1.48309	0.216398	testis
ENSBTAG00000004009:5_112700387_T_C	-0.562688	0.00507631	-29570	-1.27582	-0.562688	testis
ENSBTAG00000004011:10_61521547_T_TC	-0.0694015	0.95241	-441012	-0.570854	-0.0694015	testis
ENSBTAG00000004014:22_58627096_T_G	0.387413	0.720907	-228810	0.701095	0.387413	testis
ENSBTAG00000004015:27_36841214_T_TTTTTTTTA;27_36841214_T_TTTTTTTTTA	0.160529	0.229729	111565	1.26302	0.160529	testis
ENSBTAG00000004019:5_57337287_T_A	0.539451	1.24e-10	-5776	1.15269	0.539451	testis
ENSBTAG00000004021:5_57356993_T_C	0.14864	0.290076	-12547	0.705612	0.14864	testis
ENSBTAG00000004023:4_33360356_C_T	0.277205	0.00109561	-38376	0.680781	0.277205	testis
ENSBTAG00000004023:4_33448135_A_G	-0.436005	0.819665	49403	-1.20741	-0.436005	testis
ENSBTAG00000004023:4_33587495_C_A	-0.149889	0.81552	188763	-0.616406	-0.149889	testis
ENSBTAG00000004024:21_30478153_C_G	0.0778389	0.353232	-648492	0.495027	0.0778389	testis
ENSBTAG00000004024:21_31179201_C_T	NA	NA	52556	-1.60086	-0.212002	testis
ENSBTAG00000004028:10_6989013_A_T	-0.217963	0.290403	63692	-0.985287	-0.217963	testis
ENSBTAG00000004034:15_15114237_G_A	-0.346655	0.244639	-78413	-0.774069	-0.346655	testis
ENSBTAG00000004035:25_39558050_T_C	0.490408	8.14e-07	503737	0.891128	0.490408	testis
ENSBTAG00000004035:25_39838328_A_G	0.326731	0.702298	223459	0.589065	0.326731	testis
ENSBTAG00000004038:25_7552688_A_C	0.403838	0.00588267	1152	1.07312	0.403838	testis
ENSBTAG00000004038:25_7708830_A_G	-0.29192	0.62185	157294	-1.07131	-0.29192	testis
ENSBTAG00000004041:12_85327924_C_T	0.239406	0.640294	31076	1.07671	0.239406	testis
ENSBTAG00000004043:18_63376473_C_G	-1.06781	0.781603	430688	-0.696382	-1.06781	testis
ENSBTAG00000004048:5_112336739_T_TG	0.844109	0.322971	347721	0.872304	0.844109	testis
ENSBTAG00000004051:25_28379283_T_C	NA	NA	-2210	-1.36028	-0.541775	testis
ENSBTAG00000004059:16_59924902_T_C	0.0119893	0.78543	-708429	-0.511608	0.0119893	testis
ENSBTAG00000004059:16_61427196_T_TG	NA	NA	793865	1.90347	0.979118	testis
ENSBTAG00000004063:21_59268854_T_C	-0.155232	0.00085861	196584	-0.748674	-0.155232	testis
ENSBTAG00000004064:16_23581823_C_T	0.383412	1.41e-05	2757	0.935361	0.383412	testis
ENSBTAG00000004072:4_51523121_G_A	-0.213998	0.00062618	23572	-0.867249	-0.213998	testis
ENSBTAG00000004072:4_51648434_A_AGACACAACTGAGGTGACTGCATGGATGCACTACTTACCATCTACTACTGTAT	NA	NA	-101741	2.04079	0.439506	testis
ENSBTAG00000004073:11_24130033_C_CT;11_24130033_C_T	-0.0689207	0.078978	-756889	-0.587479	-0.0689207	testis
ENSBTAG00000004073:11_24770856_T_C	-0.0393669	0.152299	-116066	-0.53409	-0.0393669	testis
ENSBTAG00000004073:11_24980900_G_A	NA	NA	93978	-1.59571	-0.237877	testis
ENSBTAG00000004075:13_45608747_C_T	0.372211	0.939901	-716528	0.830292	0.372211	testis
ENSBTAG00000004075:13_46308668_G_A	0.463638	0.00261285	-16607	0.972221	0.463638	testis
ENSBTAG00000004077:25_35249514_C_T	-0.121004	0.531447	-856542	-0.963056	-0.121004	testis
ENSBTAG00000004079:10_38548246_A_G	0.125495	0.118835	-726439	0.790194	0.125495	testis
ENSBTAG00000004080:26_38727377_G_A	0.164332	0.0365027	990637	0.938413	0.164332	testis
ENSBTAG00000004081:29_2132829_G_C;29_2132829_G_T	-1.8046	0.522761	502665	-1.21734	-1.8046	testis
ENSBTAG00000004081:29_2510568_G_A	-0.484185	0.92911	124926	-0.91132	-0.484185	testis
ENSBTAG00000004085:7_10774284_A_G	-0.125678	0.854154	-803140	-0.865029	-0.125678	testis
[truncated: 22,622 more rows]

## Sheet: Sheet 3 — Figure 2A, 2E
gene_id	phe_id	dist_phe_var	var_id	bwd_slope	tissue
ENSBTAG00000054829	1:645953:668045:clu_1524	12309	1_638388_G_A	0.966923	epididymis
ENSBTAG00000021997	1:1834554:1834965:clu_25	66148	1_1842640_G_A	-0.743067	epididymis
ENSBTAG00000008490	1:1934576:1935052:clu_1539	-58259	1_1851239_T_C	1.57682	epididymis
ENSBTAG00000009188	1:1986148:1988866:clu_1548	-656312	1_1329210_T_C	1.18402	epididymis
ENSBTAG00000009188	1:1986148:1988833:clu_1548	-362743	1_1622778_GC_G	-1.89768	epididymis
ENSBTAG00000001258	1:2063206:2065163:clu_1559	25363	1_2072096_T_C	-0.786444	epididymis
ENSBTAG00000019404	1:2296335:2300005:clu_53	14287	1_2299855_G_A	1.02282	epididymis
ENSBTAG00000003063	1:2883492:2886525:clu_1578	52834	1_2880525_A_G	-0.926947	epididymis
ENSBTAG00000003059	1:2932630:2933938:clu_1582	9413	1_2934069_T_C;1_2934069_T_G	1.07622	epididymis
ENSBTAG00000012412	1:3131273:3131964:clu_1586	-38624	1_3064639_A_G	0.833216	epididymis
ENSBTAG00000020121	1:7168683:7170596:clu_1616	36136	1_7203977_T_G	-1.60726	epididymis
ENSBTAG00000020121	1:7168683:7170596:clu_1616	450800	1_7618641_C_G	-0.669907	epididymis
ENSBTAG00000001412	1:7260278:7267952:clu_82	12476	1_7268494_A_C	-0.798917	epididymis
ENSBTAG00000017753	1:10418705:10421280:clu_1635	166145	1_10397441_T_C	-0.984453	epididymis
ENSBTAG00000017753	1:10512348:10520949:clu_1636	264801	1_10496097_A_G	-1.20279	epididymis
ENSBTAG00000004869	1:19437901:19460257:clu_114	46132	1_19456448_T_C	-0.708144	epididymis
ENSBTAG00000004869	1:19478219:19502210:clu_116	-79318	1_19581898_G_T;1_19581898_G_GT	-1.33442	epididymis
ENSBTAG00000053883	1:20792505:20934955:clu_120	-113955	1_20938104_G_T	-0.848445	epididymis
ENSBTAG00000019314	1:21294725:21298695:clu_134	48927	1_21279263_G_A	1.01841	epididymis
ENSBTAG00000054742	1:22281871:22296010:clu_1687	15440	1_22296002_C_A	-0.812373	epididymis
ENSBTAG00000012908	1:22789783:22790464:clu_1689	410253	1_23194129_ATA_G	1.1767	epididymis
ENSBTAG00000048954	1:23027625:23091886:clu_1693	18478	1_23041318_CT_C	1.04407	epididymis
ENSBTAG00000007939	1:35399016:35403016:clu_1714	-2242	1_35379055_T_C	0.907566	epididymis
ENSBTAG00000006811	1:37110848:37134351:clu_1726	244499	1_37355183_A_G	-0.649631	epididymis
ENSBTAG00000023652	1:38208700:38211713:clu_188	113800	1_38153363_A_C	-0.815681	epididymis
ENSBTAG00000004833	1:44617671:44633726:clu_1769	20358	1_44637911_A_G	0.90949	epididymis
ENSBTAG00000034442	1:44723583:44723668:clu_1774	34965	1_44723531_C_A	1.19221	epididymis
ENSBTAG00000015069	1:46013726:46035505:clu_1791	75089	1_46077054_T_C	0.737814	epididymis
ENSBTAG00000013460	1:46039777:46046907:clu_243	-270445	1_46329321_A_G	-1.72085	epididymis
ENSBTAG00000003585	1:52714107:52722640:clu_269	63917	1_52713259_G_A	1.21839	epididymis
ENSBTAG00000003585	1:52716674:52718247:clu_269	123522	1_52653654_C_T	0.918893	epididymis
ENSBTAG00000006158	1:53352428:53353133:clu_1835	-91188	1_53262015_T_A	-1.44706	epididymis
ENSBTAG00000013769	1:56028290:56029081:clu_1849	110867	1_56004483_T_C	0.60625	epididymis
ENSBTAG00000009085	1:57351336:57354001:clu_1878	-64906	1_57278947_C_A	1.68533	epididymis
ENSBTAG00000004975	1:58637381:58649822:clu_363	92828	1_58642289_C_T	0.899948	epididymis
ENSBTAG00000002182	1:64425218:64430850:clu_403	-5432	1_64438372_A_C	-1.42643	epididymis
ENSBTAG00000002182	1:64425218:64430850:clu_403	919908	1_63513032_A_G	-0.759621	epididymis
ENSBTAG00000001293	1:64462409:64462575:clu_1950	14312	1_64465493_G_GGTGTATCT	-0.648213	epididymis
ENSBTAG00000022155	1:65141150:65145827:clu_415	63556	1_65134759_A_T	1.58011	epididymis
ENSBTAG00000001920	1:66019183:66028613:clu_425	122805	1_65930398_GT_G;1_65930397_TG_T	-0.673031	epididymis
ENSBTAG00000008862	1:66204124:66208037:clu_432	30598	1_66184432_G_A	-0.964562	epididymis
ENSBTAG00000033166	1:66407536:66438865:clu_1975	-115662	1_66250472_G_A	0.686892	epididymis
ENSBTAG00000033166	1:66407536:66438865:clu_1975	-798051	1_65568083_G_T	1.36319	epididymis
ENSBTAG00000021791	1:66975909:66978599:clu_451	113421	1_66875055_G_A	-1.05458	epididymis
ENSBTAG00000016656	1:67057663:67058005:clu_1996	55225	1_67067512_C_T	-0.801118	epididymis
ENSBTAG00000005066	1:67101002:67114637:clu_461	42729	1_67077522_AC_A	-0.816434	epididymis
ENSBTAG00000018877	1:67448151:67448289:clu_2000	14112	1_67425542_T_C	-1.22095	epididymis
ENSBTAG00000014797	1:67555451:67572959:clu_2004	-30610	1_67524821_TA_T	-1.04489	epididymis
ENSBTAG00000000566	1:68324939:68330448:clu_483	1893	1_68330631_A_G	1.35117	epididymis
ENSBTAG00000013755	1:69227766:69236977:clu_490	77543	1_69234585_A_G	-0.877995	epididymis
ENSBTAG00000013755	1:69243849:69245812:clu_491	67265	1_69244863_C_G	-1.65427	epididymis
ENSBTAG00000011383	1:69934613:69946437:clu_513	235	1_69946403_G_T	-0.782655	epididymis
ENSBTAG00000011383	1:69894845:69896498:clu_507	76367	1_69870271_A_G	-0.92107	epididymis
ENSBTAG00000006471	1:70009118:70010163:clu_517	45293	1_70008230_C_T	-0.987404	epididymis
ENSBTAG00000044172	1:70164379:70164812:clu_521	61711	1_70111237_T_C	1.13444	epididymis
ENSBTAG00000014208	1:70179468:70180060:clu_519	-969	1_70181101_G_T	-0.902291	epididymis
ENSBTAG00000018025	1:70222123:70224196:clu_2039	36506	1_70216950_C_T	0.994597	epididymis
ENSBTAG00000018025	1:70180512:70184968:clu_2036	-340593	1_69839851_C_G	0.982905	epididymis
ENSBTAG00000032839	1:70244694:70248625:clu_526	110257	1_70225285_T_G	0.863796	epididymis
ENSBTAG00000011659	1:71426421:71428270:clu_562	11011	1_71429643_T_C	-1.35002	epididymis
ENSBTAG00000011659	1:71433480:71439670:clu_563	-11784	1_71452438_T_G	-0.994372	epididymis
ENSBTAG00000054986	1:72304021:72307075:clu_2082	34822	1_72313109_C_G	0.826383	epididymis
ENSBTAG00000008461	1:72895858:72897869:clu_2090	-716323	1_72160842_A_G;1_72160842_A_ATG	1.20754	epididymis
ENSBTAG00000008461	1:72879123:72880327:clu_2086	3062	1_72880227_A_G	-0.952868	epididymis
ENSBTAG00000013204	1:73116142:73124182:clu_2101	92723	1_73140826_C_T	1.0117	epididymis
ENSBTAG00000013204	1:73116142:73124182:clu_2101	-971609	1_72076494_A_T	-0.683558	epididymis
ENSBTAG00000019514	1:73834006:73847675:clu_591	-11778	1_73868226_T_A	-0.941653	epididymis
ENSBTAG00000016305	1:74008772:74013664:clu_2115	177708	1_74071348_T_C	-1.05819	epididymis
ENSBTAG00000035844	1:74163915:74168650:clu_598	-16904	1_74200360_A_G	-0.991302	epididymis
ENSBTAG00000035844	1:74167331:74168650:clu_598	-419764	1_74603220_C_G	0.813165	epididymis
ENSBTAG00000003151	1:80657905:80662030:clu_654	206069	1_80455864_AT_A;1_80455864_ATTT_A	-0.628363	epididymis
ENSBTAG00000003143	1:80678930:80684855:clu_2175	-2181	1_80664202_G_A	0.918599	epididymis
ENSBTAG00000017115	1:81696617:81701596:clu_2191	949	1_81697448_G_A	1.05344	epididymis
ENSBTAG00000014459	1:83304949:83309290:clu_2241	-82550	1_83222017_G_A	1.56861	epididymis
ENSBTAG00000014459	1:83309888:83310386:clu_2242	-187306	1_83117261_T_C	0.940729	epididymis
ENSBTAG00000006548	1:83965200:83968287:clu_2260	-26293	1_83934393_A_G	0.742545	epididymis
ENSBTAG00000001969	1:86341633:86342464:clu_2274	963428	1_87282324_T_A	1.45548	epididymis
ENSBTAG00000002462	1:87518949:87521634:clu_2284	-19916	1_87498618_A_G	-0.88792	epididymis
ENSBTAG00000010485	1:87726050:87733589:clu_791	52582	1_87712733_T_C	-0.657209	epididymis
ENSBTAG00000054315	1:88360481:88362035:clu_816	-32129	1_88394518_C_A	-0.74799	epididymis
ENSBTAG00000048493	1:92129703:92132075:clu_827	330012	1_92106541_A_G	1.02259	epididymis
ENSBTAG00000031802	1:94548265:94559199:clu_2320	239735	1_94559931_G_GT;1_94559931_G_GTT;1_94559931_GT_G	0.730918	epididymis
ENSBTAG00000019060	1:97001245:97010264:clu_869	16842	1_96998086_C_T	0.759281	epididymis
ENSBTAG00000054693	1:98639784:98641186:clu_894	-248716	1_98911331_T_TC	0.875809	epididymis
ENSBTAG00000031704	1:99549069:99550184:clu_903	30580	1_99548580_A_ACCG;1_99548580_A_ACTG	1.31521	epididymis
ENSBTAG00000027795	1:108862698:108866823:clu_953	36199	1_108866976_T_C	0.742755	epididymis
ENSBTAG00000018471	1:111096152:111097171:clu_2462	-17666	1_111077969_GTTC_G	0.760565	epididymis
ENSBTAG00000008307	1:111944653:111945764:clu_2467	-7172	1_111938632_G_A	1.03653	epididymis
ENSBTAG00000008307	1:112090227:112094210:clu_2468	110050	1_112055854_G_A	-1.25572	epididymis
ENSBTAG00000054182	1:112307406:112322799:clu_2480	-12865	1_112307663_A_G	-0.897804	epididymis
ENSBTAG00000002075	1:112556777:112560375:clu_993	69046	1_112526461_G_A	0.941849	epididymis
ENSBTAG00000011150	1:118215857:118218716:clu_2525	153548	1_118366936_G_C	-0.825167	epididymis
ENSBTAG00000011147	1:118245207:118260261:clu_1051	94694	1_118255340_A_C	0.92012	epididymis
ENSBTAG00000019704	1:119090774:119093817:clu_2541	46396	1_119120437_A_AT	-0.695243	epididymis
ENSBTAG00000022227	1:121946429:121954512:clu_2547	-128589	1_121817783_A_G	1.14781	epididymis
ENSBTAG00000006222	1:126827864:126884717:clu_2621	-28614	1_126856103_T_C	1.34536	epididymis
ENSBTAG00000006222	1:126981812:127001463:clu_2624	750154	1_127634871_A_ATG;1_127634871_ATG_A	1.39363	epididymis
ENSBTAG00000015413	1:127437555:127443229:clu_1120	79482	1_127389588_A_G;1_127389587_GA_G	-0.914875	epididymis
ENSBTAG00000050763	1:127689130:127694226:clu_1124	109828	1_127664910_A_G	-1.2885	epididymis
ENSBTAG00000050763	1:127689130:127694226:clu_1124	753601	1_127021137_C_T	-1.40761	epididymis
ENSBTAG00000015310	1:128029561:128042379:clu_1131	15621	1_128026798_G_A	1.26064	epididymis
ENSBTAG00000018538	1:130595086:130596385:clu_2653	-24418	1_130506977_C_G;1_130506977_C_A	0.930879	epididymis
ENSBTAG00000018538	1:130537149:130557963:clu_2646	-181346	1_130350049_A_T	0.865854	epididymis
ENSBTAG00000001497	1:130712136:130717495:clu_1158	498126	1_130275305_AT_A	-1.44028	epididymis
ENSBTAG00000012850	1:130793260:130793714:clu_2657	-3501	1_130789738_A_G	-0.982481	epididymis
ENSBTAG00000015198	1:131051999:131055895:clu_2672	36183	1_131051535_A_G	1.43375	epididymis
ENSBTAG00000015198	1:131015351:131018676:clu_2669	-72	1_131015280_A_G	0.890713	epididymis
ENSBTAG00000014461	1:134840570:134844333:clu_2698	2854	1_134842210_G_C	-1.00248	epididymis
ENSBTAG00000016999	1:135149187:135157651:clu_2704	996671	1_136079505_G_A	-0.899308	epididymis
ENSBTAG00000044075	1:135541019:135566594:clu_1188	37959	1_135535171_C_A	1.22791	epididymis
ENSBTAG00000005769	1:136823036:136842523:clu_2725	96504	1_136911341_G_C	1.0489	epididymis
ENSBTAG00000004495	1:136898862:136902811:clu_1205	65795	1_136839701_A_T	1.07582	epididymis
ENSBTAG00000031010	1:136960741:136962317:clu_2736	-52678	1_136853098_C_T	-1.06436	epididymis
ENSBTAG00000002966	1:137164836:137186758:clu_1210	65276	1_137149975_A_G	0.928132	epididymis
ENSBTAG00000011634	1:137285849:137294200:clu_1218	-307802	1_137602283_C_T	-1.63947	epididymis
ENSBTAG00000011634	1:137234801:137234911:clu_1216	60370	1_137234111_A_G	-0.913903	epididymis
ENSBTAG00000030942	1:138428801:138441203:clu_2754	179854	1_138564303_G_A	0.68805	epididymis
ENSBTAG00000018749	1:138549183:138550260:clu_1226	171	1_138550246_C_A	1.72581	epididymis
ENSBTAG00000018749	1:138549183:138550260:clu_1226	277719	1_138272698_C_T	2.0941	epididymis
ENSBTAG00000009258	1:138837213:138838098:clu_1225	-41500	1_138876792_A_C	1.09643	epididymis
ENSBTAG00000023106	1:139431755:139432028:clu_1233	34680	1_139397362_C_T	0.879025	epididymis
ENSBTAG00000023106	1:139423616:139432028:clu_1233	27189	1_139404853_C_CCTTG	-0.909114	epididymis
ENSBTAG00000002029	1:139847259:139866487:clu_2772	35343	1_139862738_G_C	-0.778054	epididymis
ENSBTAG00000030913	1:141694493:141697846:clu_2787	36848	1_141714535_CATGAGAGAGTAAACCCCGCTCACCACA_C;1_141714552_C_T	-1.40917	epididymis
ENSBTAG00000021899	1:143032072:143033505:clu_2809	113540	1_143044119_G_A	1.12407	epididymis
ENSBTAG00000021491	1:143122450:143131174:clu_2813	9949	1_143129799_CTG_C	1.4368	epididymis
ENSBTAG00000021491	1:143120500:143122330:clu_2813	2622	1_143122472_T_A	-1.00331	epididymis
ENSBTAG00000021491	1:143122450:143124394:clu_2813	145	1_143119995_C_T	1.98439	epididymis
ENSBTAG00000000160	1:143220346:143222205:clu_1279	10657	1_143231784_C_A	0.975587	epididymis
ENSBTAG00000017407	1:143685075:143692479:clu_1286	44916	1_143684135_C_T	0.907135	epididymis
ENSBTAG00000018186	1:143795638:143795877:clu_2832	9388	1_143791768_A_G	1.67089	epididymis
ENSBTAG00000020456	1:144000186:144009009:clu_2847	53949	1_143995775_G_A	0.93238	epididymis
ENSBTAG00000007105	1:144134174:144135420:clu_2862	-12348	1_144121765_C_T	-0.782685	epididymis
ENSBTAG00000007106	1:144152325:144153762:clu_2868	3268	1_144152187_G_A	1.03351	epididymis
ENSBTAG00000007106	1:144151400:144152206:clu_2868	-360587	1_143788332_C_T	-1.40656	epididymis
ENSBTAG00000007106	1:144152325:144153762:clu_2868	-65705	1_144083214_T_TG	0.776833	epididymis
ENSBTAG00000017321	1:144688443:144689756:clu_1301	91123	1_144605542_T_TTGCTGCACCCCTGTC	-1.21384	epididymis
ENSBTAG00000017010	1:144820223:144828133:clu_2887	2129	1_144811703_A_AT	1.14444	epididymis
ENSBTAG00000017486	1:145023847:145028969:clu_2896	93471	1_145031209_A_ACTGGCCCCCAGGTCTGAGTCTCTCC	-0.917636	epididymis
ENSBTAG00000023907	1:145291998:145292081:clu_2902	-6992	1_145195146_G_GT	0.942066	epididymis
ENSBTAG00000019269	1:145831473:145837051:clu_2917	-91628	1_145715541_C_T	1.17231	epididymis
ENSBTAG00000003148	1:145932480:145934400:clu_1338	-205809	1_146177788_C_CG	-0.869825	epididymis
ENSBTAG00000030670	1:146103584:146105187:clu_2940	338931	1_146340817_C_T;1_146340817_C_A	0.84346	epididymis
ENSBTAG00000030670	1:146082804:146083979:clu_2934	61877	1_146063763_T_G	2.00642	epididymis
ENSBTAG00000030670	1:146085935:146086810:clu_2935	10548	1_146012434_C_T	0.874294	epididymis
ENSBTAG00000011495	1:146185593:146186541:clu_2952	33176	1_146155008_C_G	-0.765954	epididymis
ENSBTAG00000005503	1:146342323:146344488:clu_2963	23423	1_146343722_C_T	1.2955	epididymis
ENSBTAG00000005503	1:146327076:146330918:clu_2926	14802	1_146335101_A_T	-0.780142	epididymis
ENSBTAG00000005503	1:146340697:146341267:clu_2962	20518	1_146340817_C_T;1_146340817_C_A	0.659004	epididymis
ENSBTAG00000007039	1:146528619:146538421:clu_2965	-187619	1_146340508_C_CTTTCACT	0.668988	epididymis
ENSBTAG00000043957	1:146666688:146685206:clu_1361	-43498	1_146650957_G_A	1.29671	epididymis
ENSBTAG00000043957	1:146620408:146686070:clu_1361	72902	1_146534557_A_C	0.675881	epididymis
ENSBTAG00000046447	1:146867192:146877392:clu_2975	-178695	1_146687081_C_T	-1.22725	epididymis
ENSBTAG00000011876	1:148633106:148635188:clu_3005	223592	1_148828492_C_CTTT	-0.687305	epididymis
ENSBTAG00000033679	1:149199747:149200165:clu_1397	-3620	1_149203436_C_G	1.01828	epididymis
ENSBTAG00000055107	1:149317246:149317698:clu_1400	54753	1_149263186_A_G	-1.32252	epididymis
ENSBTAG00000055107	1:149300579:149308289:clu_1399	48197	1_149269742_T_C	-1.16568	epididymis
ENSBTAG00000008167	1:149430453:149434142:clu_3028	114033	1_149432051_C_T	-1.0233	epididymis
ENSBTAG00000004791	1:149463639:149465699:clu_1407	45980	1_149450029_G_A	-1.10982	epididymis
ENSBTAG00000004791	1:149465851:149466046:clu_1409	224449	1_149271560_C_G	0.987443	epididymis
ENSBTAG00000004791	1:149439304:149465699:clu_1407	-912518	1_150408527_C_T	0.667952	epididymis
ENSBTAG00000000973	1:150589481:150591359:clu_3033	11817	1_150602901_G_A	1.20926	epididymis
ENSBTAG00000020787	1:151554972:151560140:clu_3040	51661	1_151527779_C_CG;1_151527779_C_CA	-0.876418	epididymis
ENSBTAG00000023377	1:152335840:152351506:clu_1442	14945	1_152351507_T_C	-1.03726	epididymis
ENSBTAG00000023375	1:152434883:152443867:clu_1443	17017	1_152433908_A_T	1.00628	epididymis
ENSBTAG00000003718	1:152616518:152618391:clu_1448	-65943	1_152704499_C_T	1.26355	epididymis
ENSBTAG00000003718	1:152599957:152613132:clu_1446	70093	1_152568463_T_C	0.899034	epididymis
ENSBTAG00000003916	1:153263001:153266280:clu_1464	11551	1_153255047_CTG_C	1.08989	epididymis
ENSBTAG00000004891	1:153316510:153316598:clu_3065	718984	1_153993388_C_T	1.14534	epididymis
ENSBTAG00000030581	1:154317559:154330889:clu_1476	226737	1_154389849_C_T;1_154389847_CACTT_C	0.897858	epididymis
ENSBTAG00000030581	1:154451702:154616527:clu_1479	8132	1_154608456_C_T	-1.02818	epididymis
ENSBTAG00000013916	2:720704:721854:clu_33008	272125	2_679633_A_G	0.913261	epididymis
ENSBTAG00000016895	2:1048903:1053397:clu_31323	-758508	2_286090_G_GA	-0.869219	epididymis
ENSBTAG00000014714	2:1245406:1245643:clu_33027	-2512	2_1286568_C_T	-0.988335	epididymis
ENSBTAG00000014714	2:1267959:1268331:clu_33033	757579	2_526477_A_C	-2.15917	epididymis
ENSBTAG00000015841	2:1318043:1318123:clu_33036	15361	2_1302874_G_A	0.867722	epididymis
ENSBTAG00000053244	2:4623545:4631673:clu_31358	13110	2_4636583_G_T	0.823738	epididymis
ENSBTAG00000020777	2:5262716:5267777:clu_31386	-224602	2_5024146_A_G	-1.36408	epididymis
ENSBTAG00000019177	2:5418503:5447933:clu_31393	4764	2_5423184_T_C	-0.730783	epididymis
ENSBTAG00000012554	2:6606031:6607340:clu_33098	50626	2_6606806_C_T	-0.703459	epididymis
ENSBTAG00000020961	2:13481452:13484717:clu_33152	246339	2_13244404_A_G	1.18167	epididymis
ENSBTAG00000020961	2:13481570:13484717:clu_33152	64338	2_13426405_C_T	-0.782582	epididymis
ENSBTAG00000012100	2:14450029:14452144:clu_31469	327344	2_14383437_A_T	0.700746	epididymis
ENSBTAG00000001097	2:18420467:18426084:clu_31518	39234	2_18457929_A_G	-1.16345	epididymis
ENSBTAG00000014405	2:18568242:18623372:clu_33187	90712	2_18606129_G_GT	0.841596	epididymis
ENSBTAG00000014405	2:18518475:18524158:clu_33200	172583	2_18524258_G_A	-1.1837	epididymis
ENSBTAG00000021580	2:19661526:19663576:clu_33214	172111	2_19491470_A_G;2_19491470_A_AG	-1.34679	epididymis
ENSBTAG00000002295	2:21776432:21788295:clu_31574	-27744	2_21708581_C_T	1.29245	epididymis
ENSBTAG00000021636	2:22319858:22323797:clu_31584	8033	2_22327697_C_T	-1.3098	epididymis
ENSBTAG00000021636	2:22319858:22323797:clu_31584	3753	2_22323417_C_T	1.70471	epididymis
ENSBTAG00000016836	2:24032011:24035129:clu_33281	53391	2_24015623_T_C	1.2654	epididymis
ENSBTAG00000019075	2:24488766:24497228:clu_33296	39555	2_24508382_G_A	1.1533	epididymis
ENSBTAG00000006918	2:25428606:25435210:clu_31619	13610	2_25406581_G_T	-1.09298	epididymis
ENSBTAG00000013218	2:25542758:25556513:clu_33317	639	2_25556259_A_AC	-0.947004	epididymis
ENSBTAG00000020296	2:26427886:26432299:clu_33327	274425	2_26243227_T_TTG	1.01207	epididymis
ENSBTAG00000010736	2:26768896:26771476:clu_33335	-363590	2_27138463_C_T	1.84177	epididymis
ENSBTAG00000010736	2:26768896:26771476:clu_33335	888367	2_25886506_A_G	0.699224	epididymis
ENSBTAG00000010736	2:26770134:26771476:clu_33335	-43865	2_26818738_G_A	-0.930049	epididymis
ENSBTAG00000016512	2:30362978:30370380:clu_31669	19384	2_30355927_G_A	0.746812	epididymis
ENSBTAG00000008704	2:32811887:32830106:clu_31689	330492	2_32955945_T_C	0.778227	epididymis
ENSBTAG00000032515	2:36322798:36327408:clu_31726	54573	2_36325816_C_T	-0.959126	epididymis
ENSBTAG00000032515	2:36295125:36312839:clu_31724	44651	2_36315894_C_T	0.883097	epididymis
ENSBTAG00000004177	2:37189304:37190418:clu_33405	172095	2_37213964_G_T	-1.91028	epididymis
ENSBTAG00000032481	2:37504696:37505252:clu_33411	-46908	2_37561953_G_A	0.991632	epididymis
ENSBTAG00000009770	2:39876969:39882185:clu_33433	-270601	2_40073616_T_A	-1.00265	epididymis
ENSBTAG00000032369	2:44842495:44845975:clu_31824	19195	2_44845195_A_C	-1.07367	epididymis
ENSBTAG00000018125	2:47217774:47227568:clu_33473	156323	2_47212612_T_C	-0.658803	epididymis
ENSBTAG00000015291	2:48181607:48225259:clu_31842	-11513	2_48169981_G_A	-1.05755	epididymis
ENSBTAG00000015291	2:48181607:48182111:clu_31842	19900	2_48201394_G_GTT	1.03547	epididymis
ENSBTAG00000001132	2:52484131:52558303:clu_31857	169686	2_52558233_C_CA	0.837737	epididymis
ENSBTAG00000015172	2:61500548:61503236:clu_31881	-39341	2_61450276_C_A	-0.746612	epididymis
ENSBTAG00000018744	2:63031712:63121621:clu_33587	59837	2_63121622_T_C	0.956733	epididymis
ENSBTAG00000021103	2:65365968:65368713:clu_33597	-66262	2_65443403_C_T	0.688379	epididymis
ENSBTAG00000010599	2:71151484:71214303:clu_33615	-26609	2_71218965_A_C	1.3103	epididymis
ENSBTAG00000007765	2:73021955:73024647:clu_33629	-733967	2_73759451_C_CTTTCT	-1.81087	epididymis
ENSBTAG00000014863	2:78916637:78931062:clu_31982	795511	2_79680905_T_C	-0.832979	epididymis
ENSBTAG00000007867	2:79553214:79556492:clu_33654	35915	2_79524187_C_A	-0.807333	epididymis
ENSBTAG00000011256	2:79968168:79971708:clu_31998	179804	2_79975332_G_A	-0.825096	epididymis
ENSBTAG00000016782	2:84306741:84337684:clu_32008	16303	2_84269695_G_A	0.846508	epididymis
ENSBTAG00000016784	2:84467683:84470231:clu_33675	164431	2_84467706_G_A	0.788771	epididymis
ENSBTAG00000016784	2:84605996:84627697:clu_33684	33213	2_84598924_G_C	-1.10122	epididymis
ENSBTAG00000007652	2:86175642:86177560:clu_33724	-86178	2_86264465_C_T	1.91911	epididymis
ENSBTAG00000002272	2:89053507:89056298:clu_33747	28127	2_89028277_G_C	1.10346	epididymis
ENSBTAG00000009725	2:89102359:89109132:clu_32046	-20332	2_89081881_A_ACT	1.0991	epididymis
ENSBTAG00000009725	2:89148948:89152639:clu_32049	28245	2_89130458_T_C	-1.26827	epididymis
ENSBTAG00000038878	2:89335734:89337373:clu_32056	-823446	2_88460126_AAT_A	-1.04212	epididymis
ENSBTAG00000010998	2:89735333:89739458:clu_32069	722204	2_90426049_T_C	0.7666	epididymis
ENSBTAG00000015718	2:89819972:89820972:clu_32073	-40152	2_89820989_C_T	-0.640921	epididymis
ENSBTAG00000017437	2:90184589:90188847:clu_33781	-13567	2_90209235_C_T	0.740981	epididymis
ENSBTAG00000016192	2:95054499:95054687:clu_33834	3830	2_95060578_C_A	1.40662	epididymis
ENSBTAG00000020527	2:96530295:96530495:clu_33852	-33156	2_96565158_C_T	1.60344	epididymis
ENSBTAG00000002177	2:96576570:96582311:clu_32179	11018	2_96568862_GA_G	-0.835565	epididymis
ENSBTAG00000021600	2:97849728:97850735:clu_33861	125638	2_97847042_CT_C;2_97847042_C_CT;2_97847042_CTT_C	-1.3218	epididymis
ENSBTAG00000010579	2:98019097:98029083:clu_33864	-71338	2_98100583_C_T	1.3104	epididymis
ENSBTAG00000010579	2:98000410:98010788:clu_33860	-119770	2_98149015_G_T	-1.01646	epididymis
ENSBTAG00000018549	2:101396669:101408622:clu_32230	-10290	2_101328174_G_A	-1.03749	epididymis
ENSBTAG00000018549	2:101366471:101390987:clu_32228	-810132	2_100528332_C_CT	1.54733	epididymis
ENSBTAG00000052399	2:101988898:102084072:clu_32236	149716	2_101988330_G_C	1.00085	epididymis
ENSBTAG00000006821	2:104105147:104115953:clu_33891	119322	2_103996760_T_C	-0.754506	epididymis
ENSBTAG00000006821	2:104097340:104115953:clu_33891	26632	2_104089450_C_A	-1.00475	epididymis
ENSBTAG00000010426	2:104134851:104138692:clu_32249	21889	2_104156345_C_T	0.87355	epididymis
ENSBTAG00000003843	2:104472725:104473400:clu_32261	49045	2_104472046_T_C	-0.84018	epididymis
ENSBTAG00000016572	2:106523248:106532669:clu_33920	150359	2_106382542_T_TC;2_106382542_T_TCTTTC	0.852368	epididymis
ENSBTAG00000003819	2:106633172:106634306:clu_32301	105355	2_106738576_T_G	-0.726774	epididymis
ENSBTAG00000013489	2:106781855:106781992:clu_32322	31472	2_106770861_A_G	-1.89361	epididymis
ENSBTAG00000013489	2:106780297:106781150:clu_32321	35817	2_106775206_G_A	0.781932	epididymis
ENSBTAG00000030973	2:107218714:107219457:clu_32342	761852	2_107976224_T_C	0.71069	epididymis
ENSBTAG00000002995	2:107429748:107430391:clu_32365	-16949	2_107412397_A_G	1.38017	epididymis
ENSBTAG00000011649	2:110746491:110771770:clu_34002	31002	2_110789173_A_G	1.68689	epididymis
ENSBTAG00000011649	2:110810129:110814160:clu_34003	-832428	2_111652603_G_C	-0.720319	epididymis
ENSBTAG00000038700	2:112491885:112497941:clu_34012	-7749	2_112510037_T_C	-0.734332	epididymis
ENSBTAG00000000581	2:112908785:112912056:clu_34023	-332992	2_113433303_C_T	1.92273	epididymis
ENSBTAG00000021319	2:115489922:115490703:clu_32430	-5698	2_115480834_G_T	0.680164	epididymis
ENSBTAG00000021323	2:115689181:115690294:clu_32434	169168	2_115799117_G_T	1.32366	epididymis
ENSBTAG00000010338	2:117962357:117963834:clu_32449	1599	2_117963853_T_G	0.705679	epididymis
ENSBTAG00000009664	2:118259252:118264139:clu_32450	21731	2_118259262_C_G	1.02086	epididymis
ENSBTAG00000009664	2:118258151:118259181:clu_32450	-33740	2_118203791_T_C	0.735425	epididymis
ENSBTAG00000018502	2:118973770:118978128:clu_32482	-153875	2_118813430_G_A	-0.900176	epididymis
ENSBTAG00000016174	2:119233022:119233399:clu_34089	367205	2_118869724_A_G	0.715946	epididymis
ENSBTAG00000016174	2:119233022:119233399:clu_34089	223996	2_119012933_G_C	-0.629357	epididymis
ENSBTAG00000051540	2:120807381:120809464:clu_32529	891192	2_121696808_A_G	-0.684006	epididymis
ENSBTAG00000018067	2:120843339:120848795:clu_34114	131039	2_120718345_T_G	0.844188	epididymis
ENSBTAG00000027159	2:120986706:120993658:clu_32540	-36987	2_120950024_T_C	-0.736931	epididymis
ENSBTAG00000012695	2:121263248:121268562:clu_34123	64765	2_121218763_G_A	1.0865	epididymis
ENSBTAG00000009163	2:121306552:121307726:clu_32556	397180	2_121703264_C_T	0.695172	epididymis
ENSBTAG00000015103	2:121318879:121319449:clu_34139	27032	2_121293541_C_T	-0.767775	epididymis
ENSBTAG00000016818	2:122338681:122346889:clu_34156	103155	2_122244284_C_T	-1.32939	epididymis
ENSBTAG00000018979	2:122636487:122639589:clu_32608	108754	2_122636507_C_T	1.11541	epididymis
ENSBTAG00000017253	2:124348808:124349253:clu_32625	43146	2_124375548_C_CG	0.725051	epididymis
ENSBTAG00000013309	2:124391269:124392151:clu_32631	41663	2_124416613_G_A	0.989458	epididymis
ENSBTAG00000048228	2:124851490:124852513:clu_32635	27399	2_124878183_CTCT_C	-1.275	epididymis
ENSBTAG00000043989	2:125378877:125380855:clu_32651	131573	2_125381090_T_A	-0.846676	epididymis
ENSBTAG00000006225	2:125400129:125401644:clu_32652	-47641	2_125400647_G_C	0.847793	epididymis
ENSBTAG00000007554	2:125662246:125663652:clu_32654	157	2_125662212_C_T	-1.38018	epididymis
ENSBTAG00000009796	2:126399409:126401115:clu_34265	2725	2_126399516_T_C	-1.4803	epididymis
ENSBTAG00000003235	2:126703808:126704289:clu_34280	104	2_126704325_G_C	-0.824271	epididymis
ENSBTAG00000009631	2:126768197:126769286:clu_32702	4459	2_126768499_G_C	0.650646	epididymis
ENSBTAG00000009581	2:126822911:126825762:clu_32707	8556	2_126822793_G_A	1.24012	epididymis
ENSBTAG00000006349	2:127062200:127062590:clu_34306	20631	2_127050249_TG_T	0.806603	epididymis
ENSBTAG00000021787	2:127217148:127218938:clu_32726	545	2_127217935_C_A	-0.90561	epididymis
ENSBTAG00000021778	2:127268919:127272868:clu_34317	-26535	2_127299528_A_G	-1.7374	epididymis
ENSBTAG00000013048	2:128495451:128498797:clu_34343	257	2_128496202_A_C	-0.847846	epididymis
ENSBTAG00000010278	2:128516813:128517053:clu_32740	16927	2_128517715_C_T	1.08341	epididymis
ENSBTAG00000030435	2:128941696:128942451:clu_34353	909	2_128941700_T_A	-0.829761	epididymis
ENSBTAG00000038865	2:129422769:129430649:clu_32783	31977	2_129453738_A_G	-1.10368	epididymis
ENSBTAG00000009502	2:129672729:129735396:clu_32793	-736615	2_128936016_G_C	-1.52678	epididymis
ENSBTAG00000008952	2:131115035:131133574:clu_32826	174148	2_131269829_T_C	0.86214	epididymis
ENSBTAG00000008951	2:131190356:131192610:clu_34399	66663	2_131178437_G_T	1.8567	epididymis
ENSBTAG00000008951	2:131197013:131202208:clu_34402	-21217	2_131266317_T_C	0.734468	epididymis
ENSBTAG00000050449	2:131924117:131924816:clu_32856	-12558	2_131905441_G_A	1.05618	epididymis
ENSBTAG00000006084	2:131993039:131995788:clu_34416	9484	2_131997202_C_T	1.30402	epididymis
ENSBTAG00000016877	2:132476274:132485976:clu_32873	-2475	2_132468045_C_G	-1.81634	epididymis
ENSBTAG00000016877	2:132474771:132475206:clu_32872	3261	2_132473781_C_T	0.74507	epididymis
ENSBTAG00000007998	2:132918765:132924366:clu_32875	629	2_132916561_G_C	-1.07188	epididymis
ENSBTAG00000007998	2:132975858:132983952:clu_32877	68188	2_132984120_CA_C	-0.911314	epididymis
ENSBTAG00000050219	2:133075482:133110013:clu_34441	134786	2_132975290_A_T	1.4032	epididymis
ENSBTAG00000012289	2:133367800:133368019:clu_32886	1940	2_133365589_G_GGTGCCTCTACAGTGGGGGTGGGGTGC;2_133365589_G_GTGC	-1.7417	epididymis
ENSBTAG00000012289	2:133367800:133368019:clu_32886	559932	2_133923581_GA_G	0.905707	epididymis
ENSBTAG00000026758	2:133387974:133390801:clu_34446	787916	2_132609359_A_G	-0.834377	epididymis
ENSBTAG00000030335	2:133780120:133782734:clu_32923	43263	2_133800212_C_T	-1.28996	epididymis
ENSBTAG00000030335	2:133787966:133788856:clu_32926	34503	2_133791452_T_A	0.68222	epididymis
ENSBTAG00000000684	2:135079259:135090985:clu_34468	70443	2_135084515_A_G	0.88494	epididymis
ENSBTAG00000008314	2:135554486:135560109:clu_32946	13952	2_135562859_G_A	1.05842	epididymis
ENSBTAG00000008309	2:135599298:135600406:clu_32955	12333	2_135598655_C_T	0.954052	epididymis
ENSBTAG00000003822	2:135645658:135646401:clu_34496	22204	2_135646413_C_T	-1.05112	epididymis
ENSBTAG00000037819	3:320846:324201:clu_53861	-7420	3_337467_A_C	-0.882139	epididymis
ENSBTAG00000005393	3:390652:435037:clu_53862	37478	3_417973_C_T	-0.866069	epididymis
ENSBTAG00000000616	3:558919:559503:clu_51913	44625	3_551834_C_T	-0.933087	epididymis
ENSBTAG00000010775	3:2068065:2069467:clu_53895	-26865	3_2096787_G_T	1.01595	epididymis
ENSBTAG00000005976	3:6647504:6648857:clu_53920	16268	3_6648386_T_C	-0.709701	epididymis
ENSBTAG00000005227	3:7672101:7677162:clu_53934	182908	3_7663224_C_T	-0.74584	epididymis
ENSBTAG00000017873	3:8436919:8438775:clu_51987	-136621	3_8300269_C_A	-2.03488	epididymis
ENSBTAG00000017856	3:8443269:8443703:clu_51993	4814	3_8447724_G_A	1.0438	epididymis
ENSBTAG00000002947	3:8769327:8771980:clu_53978	-38680	3_8826970_T_C	-0.877704	epididymis
ENSBTAG00000007537	3:9401482:9401894:clu_52012	-23526	3_9376373_G_T	-0.846598	epididymis
ENSBTAG00000039993	3:11917268:11917982:clu_54024	65095	3_11854583_A_G	0.971703	epididymis
ENSBTAG00000052866	3:13057380:13064249:clu_54039	-33556	3_13101604_G_A	0.851377	epididymis
ENSBTAG00000012405	3:13951900:13959518:clu_54059	5460	3_13954212_G_A	-0.760638	epididymis
ENSBTAG00000001519	3:14102072:14102893:clu_54067	19594	3_14086325_A_T	-0.899448	epididymis
ENSBTAG00000000406	3:14232997:14233959:clu_52106	-3846	3_14229072_A_G	-1.0012	epididymis
ENSBTAG00000000404	3:14237896:14241399:clu_54071	15860	3_14228402_T_A	1.13763	epididymis
ENSBTAG00000000401	3:14248379:14248802:clu_54074	36548	3_14217736_A_T;3_14217735_TA_T	1.02481	epididymis
ENSBTAG00000006882	3:14276939:14278265:clu_52116	10086	3_14269785_G_T;3_14269785_G_GGT	0.71378	epididymis
ENSBTAG00000009431	3:14592327:14592495:clu_54088	14684	3_14578081_G_GA	1.15754	epididymis
ENSBTAG00000018914	3:14701310:14702404:clu_54098	6482	3_14701792_T_C	1.0605	epididymis
ENSBTAG00000011754	3:14709394:14711704:clu_54100	3965	3_14709092_G_A	1.0445	epididymis
ENSBTAG00000020356	3:14953927:14954746:clu_52172	28131	3_14921193_TA_T	1.65978	epididymis
ENSBTAG00000045596	3:14912916:14922635:clu_52171	9791	3_14923256_T_G	-1.71107	epididymis
ENSBTAG00000012094	3:15377323:15377645:clu_52207	1379	3_15377644_G_C	-0.87968	epididymis
ENSBTAG00000012094	3:15377736:15378587:clu_52208	-22923	3_15353342_C_T	0.844526	epididymis
ENSBTAG00000014841	3:15390325:15391507:clu_52216	6833	3_15397010_A_G	0.852479	epididymis
ENSBTAG00000003083	3:15464169:15465037:clu_54143	-30183	3_15495684_C_CA	-0.768047	epididymis
ENSBTAG00000010673	3:15533778:15534166:clu_54153	-510148	3_16046912_C_A	-0.684791	epididymis
ENSBTAG00000010663	3:15538804:15540250:clu_54154	7334	3_15541141_T_C	-0.712517	epididymis
ENSBTAG00000024476	3:15616532:15616725:clu_54171	-196576	3_15812633_A_AT	-0.780975	epididymis
ENSBTAG00000004552	3:15634914:15637213:clu_52245	20523	3_15647755_T_A	-1.23053	epididymis
ENSBTAG00000013025	3:16250684:16251042:clu_54196	-370905	3_16623717_G_GGCAGCA;3_16623717_G_GGCA;3_16623708_AGCAGCAGCG_A;3_16623717_GGCA_G	1.42488	epididymis
ENSBTAG00000013025	3:16250684:16251042:clu_54196	423394	3_15829409_C_A	-1.02055	epididymis
ENSBTAG00000020026	3:16301472:16305294:clu_52269	-60570	3_16240187_AAAGCAT_A	0.966043	epididymis
ENSBTAG00000004987	3:16428048:16433299:clu_52280	97814	3_16444937_C_G	-0.821521	epididymis
ENSBTAG00000005166	3:16749166:16750300:clu_54244	-22292	3_16772957_G_A	-1.70673	epididymis
ENSBTAG00000021378	3:16756681:16763101:clu_52310	-959131	3_15797232_T_C	1.88536	epididymis
ENSBTAG00000014204	3:16769842:16775413:clu_52313	-29280	3_16740436_A_C	-1.91544	epididymis
ENSBTAG00000005437	3:17841616:17844556:clu_54250	21441	3_17848401_G_A	-0.79397	epididymis
ENSBTAG00000004772	3:18844371:18867314:clu_52327	5955	3_18850228_T_C	1.40019	epididymis
ENSBTAG00000015329	3:19766223:19766326:clu_52382	-3710	3_19762616_C_T	-0.874538	epididymis
ENSBTAG00000000099	3:19800832:19801011:clu_52391	386	3_19792950_G_A	1.25341	epididymis
ENSBTAG00000037565	3:20840742:20840927:clu_52430	15559	3_20840660_T_C	-1.36926	epididymis
ENSBTAG00000022741	3:20916068:20919085:clu_54384	-157570	3_21086722_A_G	1.57741	epididymis
ENSBTAG00000005810	3:21686746:21692611:clu_52463	-2385	3_21681796_T_C	0.986574	epididymis
ENSBTAG00000020831	3:22414718:22416028:clu_54428	36304	3_22410093_T_C	-1.18236	epididymis
ENSBTAG00000019937	3:25285265:25288926:clu_54474	1975	3_25284224_TAAGTATCA_T;3_25284227_G_T	1.08206	epididymis
ENSBTAG00000001748	3:26100683:26102494:clu_52517	-424	3_26099371_T_G	0.974787	epididymis
ENSBTAG00000000678	3:28579305:28595545:clu_52537	7332	3_28586341_G_A	1.41084	epididymis
ENSBTAG00000019615	3:29626063:29653361:clu_52567	-134181	3_29490809_G_A	-0.988289	epididymis
ENSBTAG00000008525	3:30211131:30212382:clu_54557	86783	3_30185489_A_G	0.924773	epididymis
ENSBTAG00000014299	3:30618651:30621556:clu_52587	-8163	3_30609760_G_A	0.71879	epididymis
ENSBTAG00000014294	3:30771185:30773258:clu_52593	70593	3_30773296_C_T	-1.0347	epididymis
ENSBTAG00000021602	3:30868369:30873046:clu_54577	34814	3_30850267_G_A	-0.98868	epididymis
ENSBTAG00000018717	3:31541273:31544977:clu_54580	-177621	3_31727875_C_T	-1.31965	epididymis
ENSBTAG00000018893	3:33419099:33443412:clu_54627	-241958	3_33686785_T_C	1.39578	epididymis
ENSBTAG00000037673	3:33765348:33765676:clu_54636	20990	3_33744952_C_A	-1.10402	epididymis
ENSBTAG00000037673	3:33765348:33765751:clu_54636	9974	3_33755968_A_G	-0.885798	epididymis
ENSBTAG00000053831	3:34974842:34976542:clu_52692	84834	3_35007644_C_CTTGCTATTCT	-1.04978	epididymis
ENSBTAG00000019093	3:39789070:39791791:clu_54699	241592	3_39616904_C_T	1.59882	epididymis
ENSBTAG00000019093	3:39789070:39791791:clu_54699	464634	3_39393862_G_T	0.630002	epididymis
ENSBTAG00000019093	3:39850473:39855916:clu_54700	78250	3_39780246_T_C	-0.686026	epididymis
ENSBTAG00000019027	3:42409631:42410679:clu_54715	-35411	3_42445508_T_C	-0.882018	epididymis
ENSBTAG00000037539	3:42605205:42610983:clu_54717	60185	3_42556745_C_T	-0.930483	epididymis
ENSBTAG00000006321	3:43007022:43009607:clu_54725	37500	3_42997231_T_A	-0.94894	epididymis
ENSBTAG00000006320	3:43039419:43041587:clu_52720	2372	3_43041731_G_C	-0.804073	epididymis
ENSBTAG00000015781	3:43135815:43139311:clu_54732	-267862	3_43408569_C_T	1.32044	epididymis
ENSBTAG00000015781	3:43128519:43131081:clu_54728	-154893	3_43295600_G_C	0.678595	epididymis
ENSBTAG00000012454	3:43268459:43294216:clu_54737	-120634	3_43415325_G_A	-0.794823	epididymis
ENSBTAG00000006491	3:43400680:43401062:clu_54742	31190	3_43401658_T_C	0.959935	epididymis
ENSBTAG00000021537	3:48240694:48252274:clu_54762	151	3_48252253_T_C	-1.5729	epididymis
ENSBTAG00000044125	3:48396302:48398340:clu_54764	-65659	3_48400461_G_GCTGA	-0.91724	epididymis
ENSBTAG00000047679	3:49610756:49614571:clu_52765	-73819	3_49536837_A_G	0.725584	epididymis
ENSBTAG00000027321	3:50211819:50216778:clu_54796	106471	3_50184231_C_T	1.39918	epididymis
ENSBTAG00000018739	3:51071820:51081284:clu_54808	36398	3_51086160_A_AAAGG;3_51086160_A_G	-1.13745	epididymis
ENSBTAG00000048959	3:53918311:53919700:clu_52824	31843	3_53939475_G_A	1.22185	epididymis
ENSBTAG00000015060	3:54102868:54104012:clu_52831	-258820	3_53836127_C_T	-0.826243	epididymis
ENSBTAG00000001143	3:54154439:54155038:clu_54840	64844	3_54100223_G_C	-1.37749	epididymis
ENSBTAG00000037634	3:54202439:54204988:clu_52846	251355	3_54438788_C_G	-1.51158	epididymis
ENSBTAG00000014529	3:54502957:54504442:clu_52842	2020	3_54453285_C_G	1.08651	epididymis
ENSBTAG00000002416	3:54671301:54671627:clu_52849	-148680	3_54642132_T_G	-1.21701	epididymis
ENSBTAG00000002416	3:54879638:54879954:clu_52849	60376	3_54851188_C_T	-1.38415	epididymis
ENSBTAG00000000505	3:54931869:54933234:clu_52858	-286554	3_54642132_T_G	-1.11286	epididymis
ENSBTAG00000000305	3:56712950:56714940:clu_54863	-30254	3_56745985_G_A	1.35439	epididymis
ENSBTAG00000031171	3:57290993:57295002:clu_54869	110135	3_57204318_G_T	0.889625	epididymis
ENSBTAG00000012907	3:57684476:57687311:clu_52873	14214	3_57688424_G_T	1.03827	epididymis
ENSBTAG00000012907	3:57708441:57711004:clu_52880	-296098	3_57378112_G_T	1.36439	epididymis
ENSBTAG00000052722	3:58498203:58500403:clu_52897	33813	3_58525355_A_G	0.6248	epididymis
ENSBTAG00000034776	3:58618710:58646610:clu_52899	-182792	3_58435514_T_C	-0.775949	epididymis
ENSBTAG00000016326	3:58837085:58842518:clu_52904	14996	3_58850520_G_C	0.805224	epididymis
ENSBTAG00000013778	3:59008890:59012083:clu_54895	261048	3_58781964_G_A	-1.17742	epididymis
ENSBTAG00000013778	3:58936504:58963704:clu_54889	107923	3_58935089_T_G	1.76735	epididymis
ENSBTAG00000013778	3:59008890:59012083:clu_54895	507770	3_58535242_A_G	-0.68752	epididymis
ENSBTAG00000016982	3:59079949:59081853:clu_52912	21719	3_59077229_T_C	1.08559	epididymis
ENSBTAG00000016982	3:59069076:59070384:clu_52910	68217	3_59123727_G_A	-1.20101	epididymis
ENSBTAG00000046773	3:59156789:59170857:clu_52919	445987	3_59558058_T_G	-1.70877	epididymis
ENSBTAG00000011733	3:66538654:66566076:clu_54930	129293	3_66508571_G_C	1.21161	epididymis
ENSBTAG00000020761	3:66926518:66929288:clu_52962	-59041	3_66841515_A_T	-0.67727	epididymis
ENSBTAG00000031012	3:67430985:67434237:clu_52971	107482	3_67537847_A_AT	-0.719875	epididymis
ENSBTAG00000003162	3:69990781:69991165:clu_52981	491	3_69990373_G_C	-1.01863	epididymis
ENSBTAG00000003162	3:69990781:69991165:clu_52981	981258	3_70971140_A_C	-0.838514	epididymis
ENSBTAG00000017031	3:70107066:70113514:clu_52985	-46944	3_70061689_G_A	0.977746	epididymis
ENSBTAG00000012976	3:77160903:77168064:clu_53028	92218	3_77162998_G_A	-1.07825	epididymis
ENSBTAG00000012957	3:77927670:77927801:clu_53038	1151	3_77923895_C_G	0.913555	epididymis
ENSBTAG00000005443	3:78376194:78388354:clu_55011	-652896	3_79061628_A_G	0.72429	epididymis
ENSBTAG00000005442	3:78434320:78435651:clu_53053	29487	3_78438422_T_C	-1.16805	epididymis
ENSBTAG00000040268	3:81297071:81312172:clu_55054	-44301	3_81359476_A_G	0.853661	epididymis
ENSBTAG00000019011	3:81911407:81913054:clu_55058	66987	3_81911219_C_T	0.664284	epididymis
ENSBTAG00000030710	3:82098372:82100048:clu_53069	-26205	3_82026095_A_T	1.10493	epididymis
ENSBTAG00000030710	3:82110223:82133941:clu_53070	-127202	3_81925098_G_A	-1.14209	epididymis
ENSBTAG00000021975	3:83661493:83676919:clu_55084	288762	3_83647398_T_C	-0.686664	epididymis
ENSBTAG00000021975	3:83813053:83818579:clu_55090	115068	3_83821092_G_C;3_83821092_G_A	0.712463	epididymis
ENSBTAG00000000074	3:84618192:84624438:clu_55095	399184	3_84221606_T_C	-0.803811	epididymis
ENSBTAG00000053766	3:86010630:86017944:clu_53116	34782	3_86004839_A_T	-1.01003	epididymis
ENSBTAG00000053766	3:85980010:85980939:clu_53114	-24931	3_85945126_G_A	1.63692	epididymis
ENSBTAG00000053766	3:86026711:86027058:clu_53118	38864	3_86008921_A_G	-1.59724	epididymis
ENSBTAG00000053766	3:85978080:85979834:clu_53113	5401	3_85975458_C_T	0.923417	epididymis
ENSBTAG00000030669	3:86689805:86717895:clu_55112	-57582	3_86775586_A_T	-1.10022	epididymis
ENSBTAG00000017326	3:87506272:87523546:clu_53143	14878	3_87494123_G_T	-1.30291	epididymis
ENSBTAG00000017326	3:87527760:87543687:clu_53145	-8795	3_87470450_A_G	-0.820356	epididymis
ENSBTAG00000009314	3:89430670:89437247:clu_53154	62989	3_89399363_A_G	0.942978	epididymis
ENSBTAG00000013241	3:91315870:91318094:clu_55132	-529089	3_91853309_G_T	-1.11826	epididymis
ENSBTAG00000015931	3:91539749:91540946:clu_55140	31233	3_91533536_T_A	0.780278	epididymis
ENSBTAG00000010715	3:92021955:92024049:clu_55164	-32252	3_92066113_T_C	-0.875316	epididymis
ENSBTAG00000009526	3:92181883:92182896:clu_53196	-13176	3_92164583_T_C	1.14013	epididymis
ENSBTAG00000050962	3:92370629:92381907:clu_53204	34389	3_92363733_C_G	-1.48034	epididymis
ENSBTAG00000050962	3:92337940:92346366:clu_53202	-2110	3_92327234_C_G	-0.678474	epididymis
ENSBTAG00000000736	3:92968907:92972953:clu_53212	83142	3_93002305_T_C	-1.08638	epididymis
ENSBTAG00000003484	3:93016745:93017392:clu_53219	-31510	3_92982594_A_G	0.992749	epididymis
ENSBTAG00000014649	3:93046284:93050376:clu_55179	-209257	3_93266375_G_A	0.793589	epididymis
ENSBTAG00000054697	3:93211681:93229310:clu_55189	25908	3_93223280_T_TC	-1.24305	epididymis
ENSBTAG00000002910	3:93451296:93451366:clu_53223	784283	3_94218289_A_G	-1.36976	epididymis
ENSBTAG00000002721	3:93830945:93832858:clu_53228	64467	3_93866333_C_T	-0.689972	epididymis
ENSBTAG00000011025	3:94274459:94278196:clu_55210	33246	3_94245054_A_C	0.782647	epididymis
ENSBTAG00000054981	3:96287530:96357234:clu_53276	-90823	3_96261883_A_G	-0.723091	epididymis
ENSBTAG00000003128	3:97894634:97942620:clu_53285	-54109	3_97722326_T_C	1.0001	epididymis
ENSBTAG00000000097	3:99421362:99421569:clu_53309	73134	3_99494703_C_T	-1.38378	epididymis
ENSBTAG00000019933	3:99554631:99556711:clu_53319	30236	3_99557678_T_C	0.679689	epididymis
ENSBTAG00000007507	3:99727439:99737162:clu_55267	242347	3_99495466_A_G	-1.13017	epididymis
ENSBTAG00000009603	3:99793333:99794068:clu_55275	-571333	3_100370343_C_T	1.14442	epididymis
ENSBTAG00000019901	3:99843328:99843406:clu_55282	-434917	3_100279057_T_C	-1.31499	epididymis
ENSBTAG00000002979	3:99963199:100023412:clu_53331	40433	3_100003527_G_A	1.08348	epididymis
ENSBTAG00000052979	3:100375850:100380542:clu_55299	-184486	3_100563165_GGGAGCCTGGTGGGCTGCCGTCTATGGGGTCGCACAGAGTC_G;3_100563168_A_G	-0.819788	epididymis
ENSBTAG00000011242	3:100722637:100726599:clu_53359	-355661	3_100366788_T_G	-1.13524	epididymis
ENSBTAG00000039529	3:101196629:101197331:clu_55323	445074	3_100760790_T_C	1.098	epididymis
ENSBTAG00000002078	3:102355749:102357225:clu_55383	143344	3_102239625_G_C	0.993789	epididymis
ENSBTAG00000000253	3:102431104:102431779:clu_55396	48599	3_102449752_A_G;3_102449752_A_C	-0.798461	epididymis
ENSBTAG00000021082	3:102755844:102756091:clu_55438	53380	3_102702860_G_A	-1.69043	epididymis
ENSBTAG00000037555	3:102853429:102856503:clu_55449	4114	3_102856610_A_G	-0.695837	epididymis
ENSBTAG00000017382	3:103485398:103485505:clu_53455	-17858	3_103454368_C_CA;3_103454368_CA_C	-1.27844	epididymis
ENSBTAG00000004590	3:103540533:103555163:clu_55467	19327	3_103546069_T_C	-0.994639	epididymis
ENSBTAG00000004590	3:103546209:103555163:clu_55467	-741508	3_104306904_A_G	-0.975049	epididymis
ENSBTAG00000004585	3:103693707:103700556:clu_55477	10112	3_103690677_C_T	-1.22589	epididymis
ENSBTAG00000004585	3:103601069:103602612:clu_55473	42258	3_103658531_C_T	1.12317	epididymis
ENSBTAG00000012979	3:103753188:103755226:clu_53473	124889	3_103845859_T_G	1.07919	epididymis
ENSBTAG00000012979	3:103753188:103755226:clu_53473	15212	3_103736182_G_A	0.687431	epididymis
ENSBTAG00000015887	3:103939820:103943693:clu_53476	545458	3_104425556_G_GA	-2.49893	epididymis
ENSBTAG00000001626	3:105228923:105232418:clu_55491	510809	3_104769337_G_A	0.983713	epididymis
ENSBTAG00000000533	3:105573337:105585253:clu_55497	61524	3_105560752_G_A	-0.891478	epididymis
ENSBTAG00000039287	3:105673748:105674704:clu_55502	-499	3_105673650_G_A	1.34084	epididymis
ENSBTAG00000044178	3:105830111:105848908:clu_55507	26731	3_105840426_G_A	0.803686	epididymis
ENSBTAG00000013367	3:106027785:106031015:clu_53502	34489	3_106054677_C_T	-2.10386	epididymis
ENSBTAG00000013367	3:106033880:106035592:clu_53503	13999	3_106034187_C_T	-0.893	epididymis
ENSBTAG00000013363	3:106050568:106065704:clu_55512	14108	3_106052092_C_G	-1.81728	epididymis
ENSBTAG00000013054	3:106127669:106128024:clu_55515	-173857	3_106310265_C_T	-0.98328	epididymis
ENSBTAG00000013832	3:106241103:106241905:clu_53510	27478	3_106232325_A_C	-1.08606	epididymis
ENSBTAG00000013832	3:106237664:106240961:clu_53509	3163	3_106208010_A_G	0.767901	epididymis
ENSBTAG00000013832	3:106241103:106241905:clu_53510	300809	3_106505656_C_T	0.650164	epididymis
ENSBTAG00000047314	3:106342210:106343285:clu_55520	7984	3_106336449_T_C	-0.932113	epididymis
ENSBTAG00000021024	3:106738252:106740155:clu_55545	254180	3_106673115_T_A	1.01245	epididymis
ENSBTAG00000008023	3:107097433:107104329:clu_53539	62131	3_107109041_T_C	-0.985233	epididymis
ENSBTAG00000024097	3:109434875:109435281:clu_53579	-32475	3_109398555_T_C	0.713087	epididymis
ENSBTAG00000024095	3:109571729:109587732:clu_55581	243743	3_109381343_T_C	-1.00865	epididymis
ENSBTAG00000005732	3:109686560:109691275:clu_53593	26121	3_109702269_C_T	-0.978336	epididymis
ENSBTAG00000014235	3:110859477:110864255:clu_53625	49850	3_110885126_G_A	-0.773785	epididymis
ENSBTAG00000003928	3:112983041:112985597:clu_53659	111129	3_113078883_G_A	-0.970513	epididymis
ENSBTAG00000010176	3:117502592:117504055:clu_55706	25738	3_117500523_C_T	-0.703547	epididymis
ENSBTAG00000003279	3:118901763:118906764:clu_55740	56852	3_118867107_C_G	-1.03056	epididymis
ENSBTAG00000000785	3:120343686:120346544:clu_55777	19045	3_120345378_G_A	0.805761	epididymis
ENSBTAG00000004315	3:120429908:120431806:clu_55772	65245	3_120417395_C_T	-1.87021	epididymis
ENSBTAG00000004315	3:120429908:120431806:clu_55772	655007	3_119827633_C_T	0.605404	epididymis
ENSBTAG00000054385	3:120944380:120945802:clu_53857	29221	3_120971223_A_G	-0.990126	epididymis
ENSBTAG00000001992	4:9470436:9474486:clu_57048	595173	4_8881540_G_A	2.12833	epididymis
ENSBTAG00000021996	4:9767860:9771676:clu_55865	-530252	4_9234187_G_A	-0.952752	epididymis
ENSBTAG00000018363	4:9871801:9873300:clu_55866	343371	4_10213874_T_C	-0.733222	epididymis
ENSBTAG00000024431	4:9807002:9807758:clu_57063	272154	4_9598472_A_C	-1.39291	epididymis
ENSBTAG00000053050	4:10462994:10468741:clu_57084	-376997	4_10845914_C_T	-0.693611	epididymis
ENSBTAG00000012456	4:10541538:10545818:clu_57086	296926	4_10298270_A_G	1.01668	epididymis
ENSBTAG00000002674	4:11226426:11229147:clu_55883	421823	4_11632032_AT_A	-0.665234	epididymis
ENSBTAG00000003424	4:11333123:11344875:clu_57098	6516	4_11338627_T_C	-1.05661	epididymis
ENSBTAG00000034645	4:12621248:12630021:clu_57111	61219	4_12570202_T_A	-1.74955	epididymis
ENSBTAG00000003222	4:15145525:15275259:clu_57128	132637	4_15143876_T_C	0.871084	epididymis
ENSBTAG00000003222	4:15145525:15275259:clu_57128	65883	4_15210630_T_C	-0.912863	epididymis
ENSBTAG00000004995	4:15276888:15308680:clu_55918	-1996	4_15274636_A_G	0.893765	epididymis
ENSBTAG00000013781	4:15636242:15650218:clu_55921	4238	4_15639210_T_G	-1.01827	epididymis
ENSBTAG00000013781	4:15635659:15636151:clu_55920	15224	4_15650196_T_TA	-0.793243	epididymis
ENSBTAG00000000799	4:16329180:16355184:clu_57146	29214	4_16326414_A_G	-1.63319	epididymis
ENSBTAG00000019750	4:20366489:20368656:clu_55951	-20092	4_20346054_T_A	-0.753349	epididymis
ENSBTAG00000021905	4:23184790:23261557:clu_57175	-302411	4_23564674_T_C	-0.99318	epididymis
ENSBTAG00000034154	4:23816485:23819420:clu_57177	103538	4_23843641_C_CT	-0.847985	epididymis
ENSBTAG00000034154	4:23511659:23739978:clu_57176	372956	4_23574223_A_T	1.12485	epididymis
ENSBTAG00000014074	4:26347668:26351517:clu_57201	842697	4_25626992_A_G	-1.53516	epididymis
ENSBTAG00000003751	4:28818623:28835415:clu_57210	63429	4_28823274_A_T	-0.92426	epididymis
ENSBTAG00000002595	4:29470904:29480471:clu_56001	117809	4_29472498_T_G	-0.886198	epididymis
ENSBTAG00000014389	4:30225852:30226272:clu_56010	266053	4_30491700_G_A	-0.754012	epididymis
ENSBTAG00000016014	4:31839825:31842428:clu_56038	-63805	4_31765896_C_T	-1.5146	epididymis
ENSBTAG00000019403	4:31940132:31940533:clu_56046	25962	4_31943420_T_C	-0.734321	epididymis
ENSBTAG00000013010	4:32218236:32235747:clu_56049	7955	4_32225322_A_G	-0.782314	epididymis
ENSBTAG00000015666	4:32448810:32449294:clu_57258	-431472	4_32968147_A_C	1.13679	epididymis
ENSBTAG00000015666	4:32449450:32452040:clu_57258	87702	4_32448973_A_G	-0.835045	epididymis
ENSBTAG00000015666	4:32495629:32504281:clu_57262	32990	4_32503685_G_C	-1.38104	epididymis
ENSBTAG00000033449	4:32746679:32768719:clu_57268	73140	4_32710127_A_T	-1.56864	epididymis
ENSBTAG00000005997	4:32967792:32968276:clu_56061	88396	4_32968608_G_A	-1.37242	epididymis
ENSBTAG00000053154	4:43765306:43766934:clu_56141	246602	4_44011016_A_AATCAGAGGAG	0.573266	epididymis
ENSBTAG00000014161	4:44423823:44428380:clu_56157	88419	4_44451927_C_T	0.995792	epididymis
ENSBTAG00000006876	4:44517378:44518499:clu_56159	4146	4_44520731_A_ATG;4_44520731_ATG_A	0.81178	epididymis
ENSBTAG00000003658	4:44975564:45015552:clu_57362	107989	4_45103025_TC_T	0.615961	epididymis
ENSBTAG00000008302	4:46647743:46653374:clu_56185	-39303	4_46607619_C_T	-1.16359	epididymis
ENSBTAG00000008302	4:46667637:46668921:clu_56189	3359	4_46650281_T_TA	0.851811	epididymis
ENSBTAG00000005524	4:48282030:48284130:clu_56205	-65547	4_48199831_AC_A	-1.00765	epididymis
ENSBTAG00000021849	4:48634660:48638587:clu_56210	-84396	4_48488440_C_T	-0.993716	epididymis
ENSBTAG00000015353	4:49699514:49702197:clu_56225	10579	4_49691475_C_T	0.8756	epididymis
ENSBTAG00000017869	4:51885796:51899693:clu_57497	718250	4_51183146_A_T	1.35502	epididymis
ENSBTAG00000014228	4:52404351:52434763:clu_56251	551214	4_52833553_A_AT	-0.684481	epididymis
ENSBTAG00000010549	4:55879575:55881464:clu_57521	50165	4_55837481_T_C	0.744617	epididymis
ENSBTAG00000013050	4:55992574:56001036:clu_57530	99773	4_56020879_C_T	-1.98486	epididymis
ENSBTAG00000021869	4:59593304:59596066:clu_56285	26043	4_59614258_GC_G	0.978562	epididymis
ENSBTAG00000053964	4:59762142:59764913:clu_56287	89529	4_59851760_G_A	-0.804219	epididymis
ENSBTAG00000005785	4:62066251:62067594:clu_56316	-179324	4_61796980_A_G	-0.763066	epididymis
ENSBTAG00000003115	4:63912787:63915749:clu_56325	17579	4_63930289_C_T	0.670021	epididymis
ENSBTAG00000003114	4:63962164:63966869:clu_57587	44276	4_63965952_T_C	0.910838	epididymis
ENSBTAG00000000260	4:65997281:66005817:clu_57609	55755	4_65997571_A_G	0.741261	epididymis
ENSBTAG00000007870	4:66334424:66335266:clu_56346	5602	4_66334279_T_C	-1.41312	epididymis
ENSBTAG00000007870	4:66334424:66334748:clu_56346	8970	4_66337647_A_C	0.944187	epididymis
ENSBTAG00000016223	4:66355242:66377126:clu_56348	-793936	4_65561318_A_G	-1.02372	epididymis
ENSBTAG00000019020	4:68400378:68407113:clu_57636	19211	4_68387970_T_C	1.04174	epididymis
ENSBTAG00000022613	4:70735556:70737278:clu_56395	-19486	4_70715950_C_T	0.935548	epididymis
ENSBTAG00000015303	4:71238136:71302793:clu_57667	64246	4_71239343_C_A	-0.985943	epididymis
ENSBTAG00000003508	4:74452408:74462791:clu_56419	-1329	4_74441888_A_C	0.826841	epididymis
ENSBTAG00000003508	4:74468103:74470490:clu_56420	257537	4_74700754_G_GT	-1.8759	epididymis
ENSBTAG00000009655	4:74949265:74974285:clu_56435	99434	4_74879120_C_A	1.12945	epididymis
ENSBTAG00000009655	4:74832035:74876354:clu_56433	17029	4_74796715_A_G	0.730473	epididymis
ENSBTAG00000052466	4:76613427:76613836:clu_56455	222225	4_76833575_T_A	-1.22395	epididymis
ENSBTAG00000010612	4:76860408:76861414:clu_56462	-116769	4_76742844_C_CCGGGCTGCCAACGCCTT	-0.762948	epididymis
ENSBTAG00000010602	4:76867594:76868271:clu_56464	-46657	4_76818932_C_G	-0.860015	epididymis
ENSBTAG00000012968	4:77371348:77419174:clu_56484	20684	4_77391900_C_T	-1.03252	epididymis
ENSBTAG00000009472	4:78144651:78145583:clu_56487	-157543	4_77979342_T_C	-0.716942	epididymis
ENSBTAG00000032121	4:80671435:80771576:clu_57746	187062	4_80741874_C_T	0.740224	epididymis
ENSBTAG00000032121	4:80415454:80587206:clu_57744	513496	4_80415440_A_C	-0.693425	epididymis
ENSBTAG00000006661	4:81197809:81244309:clu_57751	18042	4_81226439_C_T	-0.827098	epididymis
ENSBTAG00000007305	4:82155621:82192942:clu_56507	177468	4_82144305_G_A	0.930821	epididymis
ENSBTAG00000012128	4:86582193:86584593:clu_57784	64699	4_86529980_A_T	1.15937	epididymis
ENSBTAG00000003102	4:91813172:91823891:clu_57825	630290	4_91185643_A_C	-1.12507	epididymis
ENSBTAG00000009365	4:91826610:91827912:clu_56561	25786	4_91849920_C_T	0.816799	epididymis
ENSBTAG00000004989	4:92901706:92902138:clu_56581	525005	4_93417132_C_G	-1.0611	epididymis
ENSBTAG00000004992	4:93004442:93021912:clu_57859	-17462	4_93005444_C_T	-0.784134	epididymis
ENSBTAG00000007253	4:92988343:93004144:clu_56584	-719796	4_92349055_A_T	-0.644264	epididymis
ENSBTAG00000014112	4:96963429:96995771:clu_56655	31632	4_96971724_G_A	-0.937273	epididymis
ENSBTAG00000001773	4:98813522:98814677:clu_57912	13786	4_98801160_C_T	1.08835	epididymis
ENSBTAG00000031548	4:98942447:98969929:clu_57927	22365	4_98947605_G_A	-1.26507	epididymis
ENSBTAG00000047605	4:98993193:98994282:clu_57928	-35085	4_99090559_C_G	1.62992	epididymis
ENSBTAG00000053406	4:102878583:102882461:clu_56733	-21583	4_102856854_A_G	0.693272	epididymis
ENSBTAG00000017860	4:103077202:103081147:clu_57992	167485	4_103075133_C_G	0.696675	epididymis
ENSBTAG00000012239	4:103752567:103758767:clu_58014	42665	4_103754300_T_C	0.674553	epididymis
ENSBTAG00000012239	4:103752567:103758767:clu_58014	-547821	4_104344786_C_T	-0.623133	epididymis
ENSBTAG00000005285	4:104269074:104272040:clu_58043	59587	4_104213804_G_A	-1.50119	epididymis
ENSBTAG00000005285	4:104269485:104272040:clu_58043	13830	4_104259556_TTTTTA_T;4_104259560_T_A;4_104259557_TTTTA_T	-1.64127	epididymis
ENSBTAG00000027204	4:106106193:106106870:clu_56795	-14966	4_106087247_A_G	-1.05176	epididymis
ENSBTAG00000027204	4:106097364:106097774:clu_56795	-4889	4_106097324_A_C	-0.933893	epididymis
ENSBTAG00000024219	4:106186967:106187253:clu_58070	10989	4_106186876_A_G	0.737827	epididymis
ENSBTAG00000005475	4:106989059:106991069:clu_58092	199772	4_106801942_C_T	-1.62688	epididymis
ENSBTAG00000005475	4:106989059:106991069:clu_58092	760283	4_106241431_C_T	-0.647556	epididymis
ENSBTAG00000002554	4:107059169:107070477:clu_58098	21819	4_107048805_T_TC	-0.725956	epididymis
ENSBTAG00000039594	4:112706850:112708224:clu_56872	118951	4_112800897_A_G	-0.978073	epididymis
ENSBTAG00000031059	4:112741052:112747984:clu_56873	15822	4_112753567_T_C	1.0975	epididymis
ENSBTAG00000031059	4:112737673:112747984:clu_56873	-185124	4_112552621_T_C	0.992355	epididymis
ENSBTAG00000004215	4:112750066:112750256:clu_58129	-349386	4_113102558_A_G	1.0489	epididymis
ENSBTAG00000007983	4:112801569:112811519:clu_56879	42907	4_112834729_A_G	1.07513	epididymis
ENSBTAG00000014402	4:112849197:112855214:clu_56883	3734	4_112854004_T_C	1.35772	epididymis
ENSBTAG00000046257	4:113068572:113071581:clu_58135	3833	4_113070535_T_C	-0.803515	epididymis
ENSBTAG00000040331	4:113133662:113138906:clu_58137	293461	4_112845595_A_C	0.888802	epididymis
ENSBTAG00000007759	4:113613725:113616589:clu_56893	343258	4_113948579_A_G	-0.795196	epididymis
ENSBTAG00000011228	4:113653035:113653532:clu_58156	-122697	4_113778752_T_G	1.19203	epididymis
ENSBTAG00000014371	4:113813282:113814856:clu_56904	-240909	4_113570938_G_C	1.33428	epididymis
ENSBTAG00000024199	4:114756092:114775693:clu_58202	355115	4_114497415_C_T	-1.81664	epididymis
ENSBTAG00000030897	4:115001167:115042029:clu_58204	50705	4_115003566_G_A	-1.06505	epididymis
ENSBTAG00000008032	4:115167581:115203624:clu_56945	105712	4_115218326_C_G	0.954959	epididymis
ENSBTAG00000008032	4:115146620:115158353:clu_56943	27862	4_115140476_C_T	-1.531	epididymis
ENSBTAG00000004958	4:119202114:119203197:clu_58243	55916	4_119202185_C_T	0.817366	epididymis
ENSBTAG00000004958	4:118841076:118971773:clu_58238	371841	4_118886260_T_C	1.04531	epididymis
ENSBTAG00000037552	5:346966:351277:clu_58275	48266	5_325729_C_T	-0.833184	epididymis
ENSBTAG00000004427	5:5910534:5936972:clu_58328	64534	5_5936969_C_T	-0.720954	epididymis
ENSBTAG00000013406	5:6286609:6289268:clu_58331	12711	5_6288264_G_C	0.699354	epididymis
ENSBTAG00000014609	5:9350194:9351632:clu_58338	5527	5_9472025_AC_A	-0.68727	epididymis
ENSBTAG00000018694	5:10702427:10729869:clu_60294	90222	5_10761405_A_G	-0.953005	epididymis
ENSBTAG00000011153	5:15851935:15959351:clu_58360	-108265	5_15851433_C_A	-0.718289	epididymis
ENSBTAG00000017549	5:18262953:18273171:clu_58406	-587125	5_18940610_G_A	1.45351	epididymis
ENSBTAG00000014375	5:24317125:24493531:clu_58459	-29781	5_24625275_C_T	-1.10898	epididymis
ENSBTAG00000014044	5:24900302:24905477:clu_60378	39291	5_24908199_A_AAATATATATTTATT	0.812446	epididymis
ENSBTAG00000005384	5:25731168:25739952:clu_58503	897	5_25741186_T_C	0.818176	epididymis
ENSBTAG00000020757	5:26536258:26547333:clu_58519	282304	5_26277556_C_T	1.4118	epididymis
ENSBTAG00000007829	5:26845654:26846053:clu_60454	-8453	5_26813200_A_G	-0.787371	epididymis
ENSBTAG00000006883	5:26934249:26934330:clu_58552	15080	5_26934329_C_G	-1.70633	epididymis
ENSBTAG00000013555	5:27894456:27897235:clu_58568	-21852	5_27937333_A_G	0.764329	epididymis
ENSBTAG00000013843	5:27948807:27949558:clu_58570	8491	5_27949277_G_A;5_27949275_ACG_A	0.649428	epididymis
ENSBTAG00000017950	5:28367201:28367770:clu_58599	-856	5_28383455_A_T	0.713002	epididymis
ENSBTAG00000008900	5:28464247:28473930:clu_60490	-507779	5_27952308_T_C	0.840613	epididymis
ENSBTAG00000008900	5:28465848:28473930:clu_60490	-786278	5_27673809_G_A	0.675746	epididymis
ENSBTAG00000032902	5:28866873:28875482:clu_60520	1704	5_28848150_C_G	-1.3539	epididymis
ENSBTAG00000000808	5:29783215:29783319:clu_58633	-27456	5_29814559_T_G	1.00417	epididymis
ENSBTAG00000000808	5:29783215:29787048:clu_58633	66184	5_29720919_C_T	1.16406	epididymis
ENSBTAG00000000808	5:29783228:29783319:clu_58633	12702	5_29774401_A_G	1.1361	epididymis
ENSBTAG00000018588	5:30121551:30127912:clu_58647	273	5_30128431_ACCCTGCCCGCCGCCTCTC_A	0.693986	epididymis
ENSBTAG00000019283	5:30240412:30240600:clu_60556	133086	5_30366592_C_T	0.842814	epididymis
ENSBTAG00000044048	5:30717848:30718850:clu_60577	-1474	5_30712256_T_C	-0.842109	epididymis
ENSBTAG00000054993	5:31049306:31053877:clu_58703	156423	5_30882133_G_A	1.54205	epididymis
ENSBTAG00000005861	5:31078629:31080129:clu_60603	-457637	5_30596656_G_C	0.667461	epididymis
ENSBTAG00000016996	5:31567410:31568048:clu_58709	138543	5_31429578_G_A	-1.10367	epididymis
ENSBTAG00000000289	5:32136126:32136572:clu_60634	-224222	5_31911531_G_T	-1.87724	epididymis
ENSBTAG00000000454	5:32323194:32323726:clu_58726	-220602	5_32544461_T_G	-0.774904	epididymis
ENSBTAG00000031950	5:43668037:43668148:clu_58815	32286	5_43681416_T_TA	1.16337	epididymis
ENSBTAG00000002256	5:44104610:44106977:clu_58825	5447	5_44105403_A_C	-1.88893	epididymis
ENSBTAG00000019738	5:45447999:45450948:clu_60789	11443	5_45458096_G_A	0.937866	epididymis
ENSBTAG00000019738	5:45463422:45463758:clu_60793	-394117	5_45052536_A_C	-0.961834	epididymis
ENSBTAG00000033726	5:47359441:47368912:clu_60802	-216886	5_46923225_C_T	-0.760803	epididymis
ENSBTAG00000020806	5:47513028:47515171:clu_58868	19987	5_47499495_T_C	0.89909	epididymis
ENSBTAG00000020806	5:47516771:47519296:clu_58869	15379	5_47504103_A_G	-1.32077	epididymis
ENSBTAG00000026993	5:47645454:47651683:clu_60807	-827494	5_46817716_T_G	0.623613	epididymis
ENSBTAG00000018861	5:49412486:49424155:clu_60817	55715	5_49432357_A_G	-1.02794	epididymis
ENSBTAG00000011857	5:50816150:50820744:clu_60827	209537	5_50843610_T_C	-0.633296	epididymis
ENSBTAG00000016912	5:55683016:55683815:clu_58937	2050	5_55683320_T_C	-1.54923	epididymis
ENSBTAG00000007158	5:55718839:55719158:clu_58944	178123	5_55541178_G_C	0.887815	epididymis
ENSBTAG00000018003	5:55876185:55876724:clu_58960	420	5_55879320_T_C	0.894288	epididymis
ENSBTAG00000003942	5:55889088:55889782:clu_58967	99162	5_55799219_G_C	-0.968181	epididymis
ENSBTAG00000006335	5:56337001:56337758:clu_60913	-47325	5_56278284_C_T	1.02463	epididymis
ENSBTAG00000004380	5:56998054:56998703:clu_60961	646408	5_57644319_T_G	1.61355	epididymis
ENSBTAG00000004376	5:57023425:57023525:clu_60975	-815250	5_56199769_C_T	-0.885117	epididymis
ENSBTAG00000011762	5:57078814:57079066:clu_60984	689218	5_57764213_C_T	-1.15397	epididymis
ENSBTAG00000038896	5:57282583:57282847:clu_59054	-239265	5_57522461_G_C	-0.787906	epididymis
ENSBTAG00000006160	5:57316859:57317292:clu_59058	39155	5_57280070_C_T	-0.988377	epididymis
ENSBTAG00000004019	5:57351202:57351541:clu_61017	13930	5_57356993_T_C	0.860426	epididymis
ENSBTAG00000031146	5:57378446:57397931:clu_61020	59697	5_57437923_T_TG	0.69434	epididymis
ENSBTAG00000016275	5:60266304:60268799:clu_61048	665	5_60256636_C_A	1.3161	epididymis
ENSBTAG00000002251	5:60780918:60789665:clu_61052	-822653	5_59930453_A_G	1.32031	epididymis
ENSBTAG00000002251	5:60780918:60789665:clu_61052	871188	5_61624294_C_G	-0.668289	epididymis
ENSBTAG00000015792	5:61009771:61011729:clu_61063	269474	5_61066253_A_ATAT	1.02426	epididymis
ENSBTAG00000015792	5:60896619:60919046:clu_61059	-67495	5_60729284_G_A	-0.788606	epididymis
ENSBTAG00000048403	5:61702751:61703258:clu_61073	-80463	5_61621503_G_A	-2.06482	epididymis
ENSBTAG00000054474	5:61741739:61764046:clu_61074	16580	5_61756008_A_G	1.05077	epididymis
ENSBTAG00000054474	5:61735167:61741536:clu_61074	929014	5_62668442_G_A	-1.99688	epididymis
ENSBTAG00000054474	5:61741739:61764046:clu_61074	-115877	5_61623551_T_C	-0.770324	epididymis
ENSBTAG00000054474	5:61741739:61764046:clu_61074	114289	5_61853717_T_G	-1.10315	epididymis
ENSBTAG00000021660	5:62772335:62773913:clu_59127	9052	5_62772294_T_A	-1.0595	epididymis
ENSBTAG00000013842	5:64174078:64175593:clu_61096	-188554	5_63981691_G_A	-0.841913	epididymis
ENSBTAG00000003239	5:65186634:65187343:clu_61125	2379	5_65185747_A_G	0.836541	epididymis
ENSBTAG00000011883	5:65282368:65283300:clu_59154	9360	5_65275368_G_T	-1.14215	epididymis
ENSBTAG00000002490	5:65539102:65541347:clu_61142	16817	5_65528592_G_A	-0.950431	epididymis
ENSBTAG00000006013	5:67451992:67464606:clu_59187	53423	5_67457986_C_G	0.625295	epididymis
ENSBTAG00000027899	5:67538304:67552396:clu_59192	45130	5_67545234_A_G	0.914921	epididymis
ENSBTAG00000027899	5:67572179:67575958:clu_59193	13035	5_67577329_C_A	-0.834823	epididymis
ENSBTAG00000048280	5:67626032:67626642:clu_59195	14940	5_67611556_C_T	-1.25043	epididymis
ENSBTAG00000021875	5:68474942:68478180:clu_59201	13487	5_68490991_G_A	1.25703	epididymis
ENSBTAG00000006326	5:68576849:68580789:clu_59204	-40842	5_68643912_T_G;5_68643912_T_TTTTG	0.977925	epididymis
ENSBTAG00000033735	5:68681586:68686035:clu_61200	50476	5_68691000_T_G	0.773318	epididymis
ENSBTAG00000002127	5:69673055:69682565:clu_61213	-1478	5_69671473_A_G	1.09879	epididymis
ENSBTAG00000020634	5:71100246:71104913:clu_61254	5030	5_71104883_C_G;5_71104883_C_T	-1.25136	epididymis
ENSBTAG00000020634	5:71116405:71118197:clu_61256	-608835	5_70491018_C_CA	-1.59717	epididymis
ENSBTAG00000021953	5:72260701:72415062:clu_59246	141999	5_72222696_T_G	-1.04209	epididymis
ENSBTAG00000048740	5:74442815:74444916:clu_59261	-53985	5_74506230_A_G	1.01191	epididymis
ENSBTAG00000038652	5:74571467:74577056:clu_61291	-284279	5_74277176_C_G	-1.40435	epididymis
ENSBTAG00000001988	5:74926067:74926330:clu_59273	19622	5_74919754_T_TAGCAGCAGCAGCAGCAGCAGC;5_74919754_T_TAGCAGCAGCAGC;5_74919754_T_TAGCAGCAGCAGCAGCAGC	-1.08489	epididymis
ENSBTAG00000026657	5:75135247:75142052:clu_59276	34364	5_75124141_C_T	1.13839	epididymis
ENSBTAG00000026657	5:75141032:75142052:clu_59276	93962	5_75064543_C_A	1.56101	epididymis
ENSBTAG00000011399	5:77141373:77154739:clu_61340	-46973	5_77084769_A_T	1.58949	epididymis
ENSBTAG00000011399	5:77141373:77154739:clu_61340	73009	5_77204751_G_C	0.630807	epididymis
ENSBTAG00000011395	5:77146169:77149242:clu_59318	46281	5_77158802_G_C	1.10274	epididymis
ENSBTAG00000004999	5:77938646:77949464:clu_59332	-11360	5_77962222_T_C	-0.987359	epididymis
ENSBTAG00000004999	5:77924445:77928044:clu_59331	-275624	5_78226486_T_G	1.18631	epididymis
ENSBTAG00000014156	5:78179460:78214029:clu_61346	752592	5_78928770_T_C	1.61319	epididymis
ENSBTAG00000000877	5:78279977:78281376:clu_59335	-2439	5_78282359_T_C	1.27958	epididymis
ENSBTAG00000000877	5:78280029:78282355:clu_59335	68414	5_78211506_T_C	1.32429	epididymis
ENSBTAG00000012448	5:81208612:81269142:clu_59354	392736	5_81199740_C_T	-0.838779	epididymis
ENSBTAG00000012448	5:81376926:81446054:clu_59356	804292	5_80788184_G_A	1.58623	epididymis
ENSBTAG00000004283	5:82152248:82155111:clu_59366	197282	5_82145573_A_G	0.987783	epididymis
ENSBTAG00000005082	5:82773073:82774268:clu_59377	8665	5_82773700_C_T	1.07154	epididymis
ENSBTAG00000005082	5:82778170:82782303:clu_59377	-365308	5_83147673_G_A	-0.775708	epididymis
ENSBTAG00000006985	5:82792654:82804353:clu_61396	17811	5_82809421_T_C	-1.05586	epididymis
ENSBTAG00000053615	5:84007054:84007151:clu_61430	41598	5_84045893_G_A	0.998991	epididymis
ENSBTAG00000001673	5:87763658:87777507:clu_61468	204982	5_87896722_A_G	0.86787	epididymis
ENSBTAG00000021078	5:88753431:88756249:clu_59417	-5958	5_88762456_G_C	-0.934959	epididymis
ENSBTAG00000003282	5:88867693:88881931:clu_61501	39028	5_88873664_C_T	-1.04177	epididymis
ENSBTAG00000000369	5:94207088:94245995:clu_61527	85612	5_94210798_A_G	-1.11921	epididymis
ENSBTAG00000002174	5:94673626:94673795:clu_61530	4721	5_94673839_A_G	1.05592	epididymis
ENSBTAG00000005868	5:96899822:96912225:clu_61557	35607	5_96910921_T_C	-1.05353	epididymis
ENSBTAG00000010763	5:97251070:97282682:clu_61561	-12912	5_97269770_A_G	-1.90318	epididymis
ENSBTAG00000010763	5:97251070:97282682:clu_61561	827558	5_98110240_T_G	-0.626067	epididymis
ENSBTAG00000011761	5:97631464:97634325:clu_61567	165732	5_97692335_T_TA	0.956763	epididymis
ENSBTAG00000047225	5:97742204:97748710:clu_59486	2626	5_97746258_T_C	0.7265	epididymis
ENSBTAG00000009663	5:98863982:98872311:clu_61576	-491611	5_98361781_T_A	1.40355	epididymis
ENSBTAG00000012815	5:99957250:99959648:clu_61602	13475	5_99960771_G_A	-1.2057	epididymis
ENSBTAG00000046324	5:100487749:100491153:clu_59541	18889	5_100487523_G_A	-0.883717	epididymis
ENSBTAG00000003291	5:101147871:101163546:clu_59565	-196	5_101163560_G_A;5_101163560_G_C	-1.34694	epididymis
ENSBTAG00000008612	5:103358823:103361544:clu_61677	-138282	5_103220540_C_A	-1.08824	epididymis
ENSBTAG00000034385	5:103626443:103627402:clu_59633	810854	5_102819447_G_A	-0.831457	epididymis
ENSBTAG00000000275	5:106112673:106131558:clu_61778	146970	5_106259429_C_T	0.956703	epididymis
ENSBTAG00000000275	5:106112673:106131558:clu_61778	-8344	5_106104115_C_T	0.923299	epididymis
ENSBTAG00000049163	5:106738127:106745794:clu_59713	-42042	5_106787991_A_G	1.31788	epididymis
ENSBTAG00000015879	5:106852259:106852346:clu_59719	34858	5_106841109_A_G	1.39524	epididymis
ENSBTAG00000015879	5:106852259:106852851:clu_59719	23692	5_106852275_C_A	0.600336	epididymis
ENSBTAG00000007093	5:106996180:106996432:clu_61801	-89776	5_106893045_C_T	-0.734406	epididymis
ENSBTAG00000011902	5:107005880:107011383:clu_59735	14482	5_107000091_C_T	0.709623	epididymis
ENSBTAG00000000049	5:107313157:107313339:clu_61812	-3938	5_107290831_A_G	1.31979	epididymis
ENSBTAG00000013658	5:107784509:107807499:clu_61827	-4980	5_107779453_A_G	-1.2712	epididymis
ENSBTAG00000030285	5:108329125:108331315:clu_59779	352815	5_108005313_CTTTTTT_C	0.747536	epididymis
ENSBTAG00000010660	5:108774657:108777340:clu_61854	321619	5_108768341_T_C	-1.10791	epididymis
ENSBTAG00000016995	5:108846339:108849837:clu_59791	-6347	5_108856319_G_A	-0.955201	epididymis
ENSBTAG00000013956	5:109082397:109090605:clu_61864	-311447	5_108770818_C_T	-0.84399	epididymis
ENSBTAG00000014238	5:109074016:109081946:clu_59798	289261	5_108793011_A_G	0.672407	epididymis
ENSBTAG00000015268	5:109834817:109834972:clu_61923	89	5_109834764_C_T	-1.34905	epididymis
ENSBTAG00000010573	5:110287659:110294293:clu_59863	-5160	5_110292723_G_A	-1.0628	epididymis
ENSBTAG00000003693	5:110373649:110377134:clu_59873	1064	5_110376206_G_T	1.10101	epididymis
ENSBTAG00000007228	5:110606631:110607736:clu_59882	11234	5_110597933_G_T	0.861764	epididymis
ENSBTAG00000003228	5:110749597:110749972:clu_59889	55080	5_110696995_G_A	1.01762	epididymis
ENSBTAG00000019828	5:110837326:110842885:clu_61960	7771	5_110837032_T_G	-0.736046	epididymis
ENSBTAG00000002782	5:112435595:112457322:clu_62014	-43045	5_112391819_A_C	1.12494	epididymis
ENSBTAG00000005311	5:112618772:112619451:clu_59930	-77049	5_112706648_G_GGGGCGGGGTTTGGC	1.08292	epididymis
ENSBTAG00000009507	5:113037278:113038122:clu_62074	37693	5_113073258_A_C	0.817361	epididymis
ENSBTAG00000038146	5:113076144:113076490:clu_62077	10262	5_113077885_T_C	-2.14749	epididymis
ENSBTAG00000019290	5:113692018:113694469:clu_59975	121804	5_113682308_G_A	1.04072	epididymis
ENSBTAG00000012030	5:113832647:113832782:clu_59980	58012	5_113804421_T_C	0.89979	epididymis
ENSBTAG00000002413	5:113912440:113919424:clu_59985	7494	5_113912471_A_T	-1.0852	epididymis
ENSBTAG00000030189	5:114468029:114470195:clu_60017	41523	5_114470132_G_T	-0.670872	epididymis
ENSBTAG00000045957	5:114706064:114706390:clu_62102	443792	5_115138777_GT_G	0.945117	epididymis
ENSBTAG00000021978	5:114811065:114813283:clu_62100	61246	5_114814203_A_T	-1.05514	epididymis
ENSBTAG00000039784	5:115305564:115306963:clu_62112	24776	5_115293272_G_A	-1.31687	epididymis
ENSBTAG00000008858	5:115337037:115343632:clu_62115	-28131	5_115315501_A_T	0.848718	epididymis
ENSBTAG00000008858	5:115376823:115379149:clu_62121	35589	5_115379221_C_T	-0.937336	epididymis
ENSBTAG00000008858	5:115330207:115343632:clu_62115	-13422	5_115330210_A_G	-1.18762	epididymis
ENSBTAG00000017652	5:115588605:115592271:clu_62126	8423	5_115596606_A_C	-1.21254	epididymis
ENSBTAG00000017652	5:115588605:115592271:clu_62126	409494	5_115997677_G_A	1.30047	epididymis
ENSBTAG00000050704	5:116347964:116350078:clu_62147	-43915	5_116341172_G_C	-0.812267	epididymis
ENSBTAG00000050704	5:116347964:116348392:clu_62147	-40238	5_116344849_G_A	0.776049	epididymis
ENSBTAG00000050704	5:116347964:116351137:clu_62147	-25106	5_116359980_TA_T	-0.930881	epididymis
ENSBTAG00000050704	5:116347964:116351137:clu_62147	56869	5_116441956_C_T	-0.788767	epididymis
ENSBTAG00000008063	5:116502288:116506601:clu_62153	67481	5_116506468_G_A	0.782307	epididymis
ENSBTAG00000003017	5:116599336:116599769:clu_62161	10520	5_116595367_G_A	1.21495	epididymis
ENSBTAG00000014966	5:119645633:119645841:clu_60149	32196	5_119634279_A_AC	1.01135	epididymis
ENSBTAG00000018660	5:119690818:119691075:clu_62236	51279	5_119741856_C_T;5_119741855_TCTG_T;5_119741856_CTGT_C	0.911668	epididymis
ENSBTAG00000012658	6:2116830:2117935:clu_62276	58965	6_2082509_G_T	1.34902	epididymis
ENSBTAG00000012658	6:2128952:2140970:clu_62278	-575	6_2142049_A_C	0.768242	epididymis
ENSBTAG00000034700	6:2663368:2695027:clu_63395	63129	6_2683945_A_G	0.954392	epididymis
ENSBTAG00000004945	6:3392667:3394034:clu_63398	19506	6_3404826_A_G	0.600975	epididymis
ENSBTAG00000004942	6:3439970:3442195:clu_62284	21673	6_3423118_G_A	0.865164	epididymis
ENSBTAG00000012111	6:4675327:4679204:clu_63420	128026	6_4654937_A_G	-0.976425	epididymis
ENSBTAG00000048273	6:6006883:6010267:clu_63427	-36747	6_5969791_G_C	0.897352	epididymis
ENSBTAG00000010350	6:6053184:6053999:clu_62298	86741	6_5967401_G_A	1.87956	epididymis
ENSBTAG00000010350	6:6053184:6053999:clu_62298	133279	6_5920863_G_T	1.19827	epididymis
ENSBTAG00000010350	6:6016954:6027166:clu_62300	48181	6_6005961_C_A	-1.1434	epididymis
ENSBTAG00000010350	6:6046704:6050596:clu_62297	-94548	6_6148690_G_A	1.16881	epididymis
ENSBTAG00000020705	6:6863391:6864230:clu_63444	86035	6_6868974_A_C	1.38284	epididymis
ENSBTAG00000014463	6:12059804:12063099:clu_63456	261219	6_12061576_G_A	-0.923463	epididymis
ENSBTAG00000002392	6:12285229:12291829:clu_62333	-292702	6_12604160_TA_T;6_12604160_T_TA	1.09825	epididymis
ENSBTAG00000002392	6:12251245:12253783:clu_62331	19893	6_12291565_C_T	1.12651	epididymis
ENSBTAG00000002392	6:12224332:12225608:clu_62329	86092	6_12225366_C_T	1.6826	epididymis
ENSBTAG00000002392	6:12251245:12253783:clu_62331	-812355	6_13123813_C_G	-0.726137	epididymis
ENSBTAG00000026936	6:13020462:13025187:clu_63477	-21592	6_12970677_T_C	1.05599	epididymis
ENSBTAG00000026936	6:12989314:12992269:clu_63471	-5160	6_12987109_A_G	-1.13187	epididymis
ENSBTAG00000034875	6:13114675:13115624:clu_62350	67700	6_13152316_C_T	0.978696	epididymis
ENSBTAG00000003941	6:13237766:13248249:clu_62353	31663	6_13240877_A_C	0.813457	epididymis
ENSBTAG00000016805	6:17305246:17314087:clu_62387	85931	6_17305954_T_G	0.709591	epididymis
ENSBTAG00000016805	6:17318424:17349205:clu_62388	42709	6_17349176_A_G	-0.786686	epididymis
ENSBTAG00000012961	6:17509404:17516345:clu_63526	19	6_17489081_G_T	-0.727374	epididymis
ENSBTAG00000013927	6:19440086:19452819:clu_62401	-866812	6_20319830_C_G	0.774826	epididymis
ENSBTAG00000002428	6:19726480:19734397:clu_63545	3961	6_19712670_G_A	-1.09267	epididymis
ENSBTAG00000002526	6:21770743:21771156:clu_63562	-6978	6_21755256_A_G	-1.81699	epididymis
ENSBTAG00000009673	6:21891647:21892208:clu_63566	126522	6_21987860_A_G	1.43184	epididymis
ENSBTAG00000034206	6:24253240:24269217:clu_63589	92541	6_24303046_G_C	-0.966912	epididymis
ENSBTAG00000054716	6:24432663:24432931:clu_62439	14153	6_24432657_G_A	-0.7496	epididymis
ENSBTAG00000004426	6:24741124:24755016:clu_63596	14076	6_24754527_T_C	-1.0482	epididymis
ENSBTAG00000012818	6:30218096:30227602:clu_62471	-76154	6_30218807_C_T	-1.07899	epididymis
ENSBTAG00000011187	6:36017949:36024933:clu_63655	459875	6_36181021_C_T	0.694748	epididymis
ENSBTAG00000017704	6:36532719:36558303:clu_63662	120576	6_36595953_C_T	-0.694977	epididymis
ENSBTAG00000020031	6:36626856:36628043:clu_62527	633396	6_36039097_T_C	-1.07245	epididymis
ENSBTAG00000033351	6:40230709:40232071:clu_63692	36949	6_40264727_T_TC	1.71251	epididymis
ENSBTAG00000014616	6:44705323:44706216:clu_62569	47144	6_44690247_C_G	1.05932	epididymis
ENSBTAG00000003897	6:45411192:45411274:clu_63729	24652	6_45428134_C_T	1.25695	epididymis
ENSBTAG00000003897	6:45411460:45414759:clu_63729	-57490	6_45345992_T_C	-0.820237	epididymis
ENSBTAG00000039922	6:55536609:55537790:clu_62596	116894	6_55525019_TC_T	-0.7929	epididymis
ENSBTAG00000006643	6:56850663:56906095:clu_63780	-96	6_56850495_C_A	0.923567	epididymis
ENSBTAG00000006044	6:58241822:58283836:clu_63808	17908	6_58284549_T_G	0.65936	epididymis
ENSBTAG00000014512	6:58373894:58374821:clu_63814	-798317	6_57551689_G_A	-1.09722	epididymis
ENSBTAG00000014515	6:58430023:58432465:clu_62640	64481	6_58428377_T_A	-0.758341	epididymis
ENSBTAG00000014520	6:58578344:58578580:clu_63828	-16852	6_58552722_A_G	-0.788082	epididymis
ENSBTAG00000002356	6:59395079:59399124:clu_62660	250394	6_59413121_C_T	0.783674	epididymis
ENSBTAG00000043958	6:60815153:60817469:clu_63871	-50956	6_60763823_G_T	0.624036	epididymis
ENSBTAG00000020367	6:60926059:60933987:clu_63875	86470	6_60946175_G_A	0.631478	epididymis
ENSBTAG00000011156	6:61368452:61368717:clu_62689	84471	6_61393707_T_C	-0.785945	epididymis
ENSBTAG00000000285	6:63303301:63306023:clu_63889	711	6_63291076_A_T	1.25715	epididymis
ENSBTAG00000000287	6:63345012:63348028:clu_62702	822	6_63347365_C_T	-1.18205	epididymis
ENSBTAG00000010611	6:67496631:67497963:clu_63913	38442	6_67534726_T_C	1.17125	epididymis
ENSBTAG00000021347	6:67653608:67656626:clu_63917	22139	6_67655999_T_TA	-1.47195	epididymis
ENSBTAG00000020647	6:68531077:68531370:clu_63931	65730	6_68596101_A_T	-0.723027	epididymis
ENSBTAG00000020648	6:68777941:68888667:clu_62784	57020	6_68879001_T_A	0.930225	epididymis
ENSBTAG00000020658	6:69114318:69133581:clu_62791	-70585	6_69264747_G_A	-0.824278	epididymis
ENSBTAG00000032637	6:71272167:71277221:clu_63956	73824	6_71345657_G_A	1.68077	epididymis
ENSBTAG00000009471	6:71357544:71360556:clu_63966	627710	6_71985157_C_T	-0.885219	epididymis
ENSBTAG00000020583	6:71756123:71757102:clu_62823	78137	6_71693819_G_A	1.77376	epididymis
ENSBTAG00000010577	6:71815305:71816355:clu_63979	19668	6_71816340_C_T	1.15593	epididymis
ENSBTAG00000002333	6:71982687:71999923:clu_62826	-16843	6_72000061_C_T	1.22079	epididymis
ENSBTAG00000011789	6:72311619:72320467:clu_63997	112948	6_72286243_G_A	-1.31501	epididymis
ENSBTAG00000050628	6:72255319:72259901:clu_62832	-97795	6_72377482_C_T	1.43912	epididymis
ENSBTAG00000013918	6:77331142:77375759:clu_64013	322110	6_77397479_C_A	-1.06262	epididymis
ENSBTAG00000014041	6:90560206:90560306:clu_62933	49367	6_90511823_G_A	1.27899	epididymis
ENSBTAG00000010954	6:90997219:90998148:clu_64070	127212	6_90992845_A_G	0.85245	epididymis
ENSBTAG00000004921	6:91194217:91201493:clu_64075	12618	6_91198654_G_A	-0.74442	epididymis
ENSBTAG00000019633	6:91616289:91623908:clu_64082	302416	6_91619842_G_A	-0.760075	epididymis
ENSBTAG00000014805	6:97216831:97244512:clu_64145	22583	6_97239778_G_T	-0.874807	epididymis
ENSBTAG00000020525	6:97681807:97685514:clu_63023	11219	6_97702579_T_C	1.02001	epididymis
ENSBTAG00000009849	6:97949506:97959181:clu_63033	43365	6_97937296_T_C	0.868876	epididymis
ENSBTAG00000005744	6:98052586:98064576:clu_63037	1415	6_98063664_G_A	1.24883	epididymis
ENSBTAG00000018151	6:98195209:98197766:clu_63041	81656	6_98144208_A_C	0.857445	epididymis
ENSBTAG00000020048	6:101068514:101071657:clu_63076	207390	6_101071673_G_C	-0.741779	epididymis
ENSBTAG00000047514	6:101733304:101741256:clu_63084	-68051	6_101815479_T_TA	-0.586884	epididymis
ENSBTAG00000004287	6:103490464:103496924:clu_63111	10028	6_103487738_G_A	0.891193	epididymis
ENSBTAG00000004277	6:103509241:103512692:clu_64209	8916	6_103509527_T_A	-0.766702	epididymis
ENSBTAG00000039197	6:104996810:105023528:clu_63128	138906	6_105077569_T_C	-0.818837	epididymis
ENSBTAG00000039197	6:105212332:105221287:clu_63133	-12541	6_105229016_T_C	0.6765	epididymis
ENSBTAG00000048936	6:105846046:105846497:clu_64230	11343	6_105840433_G_C	0.706543	epididymis
ENSBTAG00000006156	6:110852267:110856916:clu_64276	-25331	6_110847075_G_A	1.77093	epididymis
ENSBTAG00000013736	6:111206848:111214735:clu_63186	-638747	6_111918288_C_T	0.815214	epididymis
ENSBTAG00000019451	6:111383478:111386216:clu_63193	-488833	6_111914149_G_A	-1.00518	epididymis
ENSBTAG00000040333	6:112924685:112932947:clu_63205	64435	6_112875476_G_A	1.65813	epididymis
ENSBTAG00000040333	6:112924685:112932947:clu_63205	20086	6_112919825_T_C	0.747883	epididymis
ENSBTAG00000019427	6:113323681:113339525:clu_64297	-4656	6_113318964_C_T	-0.692826	epididymis
ENSBTAG00000012464	6:114230875:114231325:clu_63215	52336	6_114231484_G_C	-0.890951	epididymis
ENSBTAG00000004893	6:114672991:114679813:clu_63231	42224	6_114655149_A_G	1.24365	epididymis
ENSBTAG00000001506	6:115675796:115679442:clu_63270	34754	6_115676516_C_T	-0.866749	epididymis
ENSBTAG00000001504	6:115790817:115793198:clu_64337	1058	6_115791453_T_C	-0.796153	epididymis
ENSBTAG00000027453	6:116209298:116223777:clu_63294	118	6_116223731_A_C	0.902317	epididymis
ENSBTAG00000017296	6:116489032:116489724:clu_64366	43650	6_116481024_C_T	-0.717902	epididymis
ENSBTAG00000017296	6:116489032:116489724:clu_64366	556006	6_116993380_A_G	1.23449	epididymis
ENSBTAG00000017296	6:116437479:116437960:clu_64361	735647	6_117173021_G_A	1.19044	epididymis
ENSBTAG00000017921	6:116634761:116635844:clu_64376	-476953	6_116147448_T_C;6_116147448_T_TC	-0.954271	epididymis
ENSBTAG00000012575	6:117139282:117152467:clu_63330	32780	6_117119863_G_C	0.728955	epididymis
ENSBTAG00000004261	6:117253413:117253788:clu_64400	6126	6_117259213_C_A	-1.58216	epididymis
ENSBTAG00000005964	6:117743873:117745067:clu_63377	63211	6_117708593_C_G	-1.61101	epididymis
ENSBTAG00000017362	7:702763:727389:clu_66437	-82700	7_751017_T_C	-0.776672	epididymis
ENSBTAG00000004856	7:1303872:1305352:clu_64453	118885	7_1303605_G_A	0.770513	epididymis
ENSBTAG00000015611	7:1391577:1393526:clu_64456	18549	7_1393052_C_T	1.06343	epididymis
ENSBTAG00000004262	7:2462424:2466660:clu_66462	463	7_2461961_A_C	1.17661	epididymis
ENSBTAG00000004262	7:2461946:2466660:clu_66462	-702	7_2463126_CAA_C	1.28801	epididymis
ENSBTAG00000019667	7:2544305:2545756:clu_66469	-92786	7_2639127_G_A	-0.902755	epididymis
ENSBTAG00000018673	7:2628059:2628526:clu_64491	-777328	7_1846741_T_A	-0.671972	epididymis
ENSBTAG00000039246	7:2632891:2633695:clu_64492	-4098	7_2627999_G_A	1.36993	epididymis
ENSBTAG00000013977	7:3283873:3284626:clu_66500	1245	7_3283908_A_G	-1.26001	epididymis
ENSBTAG00000004191	7:3472670:3473007:clu_64504	-204895	7_3264067_G_A	0.891879	epididymis
ENSBTAG00000007128	7:3685373:3685548:clu_64516	12653	7_3684990_A_ATACT	-0.683183	epididymis
ENSBTAG00000003034	7:3874077:3896476:clu_66507	93167	7_3820177_A_AAG	1.1039	epididymis
ENSBTAG00000003034	7:3874077:3896476:clu_66507	402222	7_3511122_T_C	0.627042	epididymis
ENSBTAG00000001762	7:4062481:4063959:clu_66522	-202220	7_4267021_G_A	-1.086	epididymis
ENSBTAG00000025817	7:4065631:4068202:clu_64534	-16522	7_4049040_C_T	1.40341	epididymis
ENSBTAG00000020922	7:4337033:4337611:clu_66539	41474	7_4327315_G_T	-2.10386	epididymis
ENSBTAG00000020922	7:4337033:4337590:clu_66539	596190	7_3772599_T_C	0.707423	epididymis
ENSBTAG00000010545	7:4611119:4612125:clu_66561	6970	7_4607856_CCA_C	-1.35783	epididymis
ENSBTAG00000010545	7:4611119:4612125:clu_66561	972909	7_3641919_A_T	-0.893957	epididymis
ENSBTAG00000003914	7:5686018:5687618:clu_66624	-10997	7_5699012_C_T	0.867152	epididymis
ENSBTAG00000011135	7:5872633:5873108:clu_66641	1941	7_5872632_A_G	-1.19867	epididymis
ENSBTAG00000013613	7:6385011:6387266:clu_64654	3515	7_6387789_AG_A	-0.837899	epididymis
ENSBTAG00000005295	7:6458791:6459925:clu_64657	2476	7_6457883_C_T	0.981672	epididymis
ENSBTAG00000002447	7:6514550:6520840:clu_66684	20185	7_6500754_T_G	-1.65607	epididymis
ENSBTAG00000009990	7:6632614:6653373:clu_64671	108478	7_6661830_T_C	-0.765765	epididymis
ENSBTAG00000013329	7:6798698:6803841:clu_66687	1165	7_6825330_G_C;7_6825329_CG_C	0.879454	epididymis
ENSBTAG00000003528	7:10769149:10771193:clu_64725	-580774	7_10181538_T_A	-1.07256	epididymis
ENSBTAG00000046744	7:11631843:11634735:clu_64753	-12284	7_11619327_T_C	-1.26735	epididymis
ENSBTAG00000006073	7:11762975:11763483:clu_64770	3985	7_11763468_T_C	-1.05549	epididymis
ENSBTAG00000006082	7:12677430:12678018:clu_64816	-11419	7_12665314_T_C	-1.01232	epididymis
ENSBTAG00000006082	7:12677430:12678018:clu_64816	-119693	7_12557038_AAT_A	2.15986	epididymis
ENSBTAG00000008654	7:12749782:12750861:clu_64822	-1438	7_12746210_G_A	-1.24909	epididymis
ENSBTAG00000008654	7:12755053:12756194:clu_64828	453667	7_13201315_T_C	-0.844487	epididymis
ENSBTAG00000011811	7:12787726:12790329:clu_64834	-77	7_12788904_T_A	0.951543	epididymis
ENSBTAG00000006247	7:12817108:12817233:clu_64851	-20386	7_12795727_G_A	1.14207	epididymis
ENSBTAG00000050244	7:14233016:14234427:clu_64871	22126	7_14255110_TC_T	-0.9961	epididymis
ENSBTAG00000049881	7:14336943:14341576:clu_64878	33765	7_14368532_A_G	1.09055	epididymis
ENSBTAG00000025148	7:14387098:14390004:clu_66826	-209405	7_14624721_C_G	1.15801	epididymis
ENSBTAG00000011699	7:14930941:14937986:clu_66868	20550	7_14917662_C_A	1.23579	epididymis
ENSBTAG00000013362	7:15269855:15270908:clu_64933	158768	7_15367817_G_C	0.91932	epididymis
ENSBTAG00000025606	7:15363966:15364053:clu_66895	-169370	7_15537743_G_A	-1.84511	epididymis
ENSBTAG00000018894	7:16353378:16357920:clu_66966	-617576	7_16979379_C_G	-1.29887	epididymis
ENSBTAG00000005592	7:16395774:16396043:clu_65006	-2198	7_16388500_A_G	-0.982289	epididymis
ENSBTAG00000032137	7:16405971:16406533:clu_65010	-4223	7_16395572_T_C	0.907745	epididymis
ENSBTAG00000032137	7:16423414:16423546:clu_65017	27082	7_16426877_G_A	-0.87515	epididymis
ENSBTAG00000004403	7:16952555:16952963:clu_66995	5932	7_16951139_C_A	-0.858759	epididymis
ENSBTAG00000014207	7:17160510:17161170:clu_67013	28673	7_17150807_C_T	0.92192	epididymis
ENSBTAG00000013857	7:17732455:17733423:clu_65079	-6851	7_17725458_C_T	0.721811	epididymis
ENSBTAG00000047424	7:17755828:17756996:clu_67041	25065	7_17732064_A_C	-0.939196	epididymis
ENSBTAG00000001796	7:18567650:18568471:clu_67073	21676	7_18567836_C_T	-0.973329	epididymis
ENSBTAG00000001796	7:18571577:18572858:clu_67075	25961	7_18563551_G_T	-1.11393	epididymis
ENSBTAG00000001795	7:18607504:18608482:clu_65137	17050	7_18607369_C_T	0.799389	epididymis
ENSBTAG00000001793	7:18612235:18612501:clu_67086	4218	7_18612242_G_T	-1.29245	epididymis
ENSBTAG00000007875	7:18629803:18631450:clu_67097	16698	7_18634692_A_AATGCACTATTATT	0.671816	epididymis
ENSBTAG00000018052	7:19032375:19033026:clu_65160	87778	7_19024192_T_C	1.56008	epididymis
ENSBTAG00000031673	7:19263101:19267762:clu_65169	-557581	7_18703458_C_G	0.666409	epididymis
ENSBTAG00000008186	7:19663605:19666101:clu_65188	-108311	7_19554744_A_G	0.979973	epididymis
ENSBTAG00000018342	7:20236334:20236450:clu_67173	52912	7_20199335_C_T	-0.745648	epididymis
ENSBTAG00000014982	7:20379259:20379585:clu_67179	-409664	7_20792185_T_TA	-0.695525	epididymis
ENSBTAG00000031387	7:20391553:20398129:clu_67188	-5990	7_20409309_T_TTGTAATGATC	-0.783777	epididymis
ENSBTAG00000008397	7:20849324:20851325:clu_67218	18583	7_20834418_G_A	-0.686804	epididymis
ENSBTAG00000017706	7:20936380:20936673:clu_65285	-82796	7_20853485_ACTC_A	-0.77656	epididymis
ENSBTAG00000025448	7:21450292:21451236:clu_67250	-22762	7_21474586_A_G	-0.977346	epididymis
ENSBTAG00000014526	7:21452398:21462980:clu_65320	-188990	7_21262875_C_G	-1.44873	epididymis
ENSBTAG00000008609	7:21581473:21590616:clu_65331	51831	7_21617422_A_G	-0.970831	epididymis
ENSBTAG00000025477	7:21685339:21699708:clu_65338	21597	7_21622002_A_G	0.915107	epididymis
ENSBTAG00000011252	7:21978032:22009281:clu_67261	-928055	7_22801314_C_T	1.00902	epididymis
ENSBTAG00000048899	7:22009396:22018010:clu_67262	386414	7_21631897_T_A	-1.20431	epididymis
ENSBTAG00000005961	7:23160742:23168331:clu_67274	24526	7_23167751_C_T	1.00299	epididymis
ENSBTAG00000005961	7:23124376:23160584:clu_67274	32697	7_23159580_A_G	-0.873354	epididymis
ENSBTAG00000017835	7:26916230:26921138:clu_65396	-147	7_26915802_A_G	0.79899	epididymis
ENSBTAG00000009646	7:27278339:27284380:clu_65401	-3379	7_27278785_C_T	-0.932262	epididymis
ENSBTAG00000013184	7:30358043:30358288:clu_65422	-29846	7_30328157_G_C	-1.68756	epididymis
ENSBTAG00000013184	7:30401995:30402818:clu_65423	22882	7_30380885_A_G	-1.17234	epididymis
ENSBTAG00000013184	7:30365753:30367304:clu_65419	-52128	7_30305874_AT_A;7_30305873_TA_T;7_30305874_A_AT	0.851819	epididymis
ENSBTAG00000014320	7:31817870:31854583:clu_67359	-85293	7_31940069_G_A	0.935059	epididymis
ENSBTAG00000006978	7:34356417:34356498:clu_67374	70677	7_34354875_A_G	0.703903	epididymis
ENSBTAG00000006978	7:34394626:34416926:clu_67375	455434	7_33970118_C_T	2.05811	epididymis
ENSBTAG00000025345	7:37841145:37844082:clu_65460	10996	7_37851039_C_T	-0.868799	epididymis
ENSBTAG00000010740	7:37859576:37862869:clu_67400	705470	7_37173951_T_C	-0.792818	epididymis
ENSBTAG00000001707	7:38468095:38495928:clu_67414	317	7_38495898_CG_C	0.964093	epididymis
ENSBTAG00000006371	7:39226282:39237163:clu_65533	35517	7_39260918_ATGT_A	-1.33409	epididymis
ENSBTAG00000013627	7:39280630:39280873:clu_65538	-297059	7_38983516_C_G	-1.12976	epididymis
ENSBTAG00000004815	7:40405756:40406814:clu_67490	258896	7_40180922_T_G	-1.18069	epididymis
ENSBTAG00000004815	7:40407074:40439584:clu_67490	32858	7_40406960_T_C	-2.08179	epididymis
ENSBTAG00000015727	7:40461049:40475534:clu_67491	31786	7_40443945_C_T	-0.987455	epididymis
ENSBTAG00000048393	7:43075306:43075937:clu_67515	2007	7_43076429_A_G	-0.903803	epididymis
ENSBTAG00000047217	7:43420409:43423510:clu_67548	89536	7_43347078_A_G	0.907455	epididymis
ENSBTAG00000030839	7:43788564:43790301:clu_65646	61041	7_43848418_GC_G	-0.7958	epididymis
ENSBTAG00000016797	7:44255975:44258817:clu_65677	28254	7_44271988_G_C	1.01968	epididymis
ENSBTAG00000016797	7:44267000:44271548:clu_65679	-896656	7_43347078_A_G	0.810154	epididymis
ENSBTAG00000016108	7:44288344:44301738:clu_67644	608	7_44301686_T_G	1.24674	epididymis
ENSBTAG00000010982	7:45941959:45947201:clu_65705	123243	7_46068217_G_C	1.56478	epididymis
ENSBTAG00000010984	7:45966578:45970740:clu_67676	487021	7_45485403_T_G	0.593192	epididymis
ENSBTAG00000016595	7:51390310:51421329:clu_65819	2308	7_51366877_G_A	0.671762	epididymis
ENSBTAG00000015032	7:51765599:51765684:clu_67789	359824	7_51405944_G_A	-0.884351	epididymis
ENSBTAG00000030589	7:51776722:51776814:clu_65842	102905	7_51875550_G_A	-1.52683	epididymis
ENSBTAG00000015034	7:51790386:51790673:clu_65845	152721	7_51933690_T_G	-1.39115	epididymis
ENSBTAG00000025212	7:51820723:51821369:clu_65851	56544	7_51873638_G_A	0.934822	epididymis
ENSBTAG00000025212	7:51817493:51818772:clu_65848	124717	7_51941811_A_G	1.38729	epididymis
ENSBTAG00000025212	7:51821462:51822013:clu_65852	-43727	7_51773367_T_TC	0.867622	epididymis
ENSBTAG00000030499	7:52682816:52714139:clu_67812	-103776	7_52818031_G_C	0.649512	epididymis
ENSBTAG00000005249	7:53051050:53052685:clu_65913	-64090	7_52971479_T_G	0.76789	epididymis
ENSBTAG00000047747	7:53195796:53201779:clu_65915	67347	7_53140407_C_T	-1.9551	epididymis
ENSBTAG00000047747	7:53195796:53201779:clu_65915	880603	7_53953663_T_G	1.0812	epididymis
ENSBTAG00000005198	7:53719163:53728911:clu_67843	10624	7_53718684_G_A	-0.88323	epididymis
ENSBTAG00000005198	7:53646041:53649071:clu_67843	66728	7_53662580_A_ACT	1.47299	epididymis
ENSBTAG00000027151	7:53949769:53950872:clu_65925	138625	7_53949593_T_A	-0.996556	epididymis
ENSBTAG00000044169	7:56943947:56948019:clu_67854	77753	7_56943548_T_G	0.853366	epididymis
ENSBTAG00000001862	7:58088147:58109680:clu_67875	278513	7_58027192_G_A	-1.93595	epididymis
ENSBTAG00000019140	7:59371359:59373002:clu_65969	50985	7_59374438_T_C	0.765573	epididymis
ENSBTAG00000019140	7:59387119:59387821:clu_65972	64387	7_59387840_G_A	-0.942636	epididymis
ENSBTAG00000054707	7:59595962:59596481:clu_65983	-14509	7_59579006_GC_G	0.735026	epididymis
ENSBTAG00000033759	7:59643512:59644298:clu_67886	4127	7_59641646_C_T	0.830395	epididymis
ENSBTAG00000019951	7:60759820:60761293:clu_66007	-228479	7_60526107_ATT_A	-0.79629	epididymis
ENSBTAG00000015419	7:60977305:60982069:clu_66014	65982	7_60994085_GAT_G;7_60994087_T_G	0.775623	epididymis
ENSBTAG00000015419	7:60964890:60967455:clu_66013	38183	7_60966286_A_C	1.09311	epididymis
ENSBTAG00000012945	7:61220664:61222573:clu_67928	61642	7_61208198_A_G	0.686138	epididymis
ENSBTAG00000012671	7:62294063:62295200:clu_67969	137089	7_62200726_G_A	0.952869	epididymis
ENSBTAG00000014809	7:62366708:62372129:clu_67975	33525	7_62371355_A_G	1.12655	epididymis
ENSBTAG00000021829	7:62507782:62521308:clu_66067	38735	7_62534682_C_T	0.795541	epididymis
ENSBTAG00000008340	7:62942317:62945881:clu_68001	-39194	7_62996719_C_T	-0.813345	epididymis
ENSBTAG00000020309	7:62953181:62985342:clu_66075	-6294	7_62966381_C_T	0.80329	epididymis
ENSBTAG00000005800	7:65079521:65102767:clu_66082	303746	7_65075553_C_T	-0.882764	epididymis
ENSBTAG00000034113	7:65691117:65691308:clu_66089	596421	7_66074355_GT_G	-0.65868	epididymis
ENSBTAG00000004000	7:65726790:65728966:clu_66093	-203468	7_65518717_T_C	0.669169	epididymis
ENSBTAG00000044046	7:67855171:67861667:clu_66117	281351	7_67857141_A_G	-1.17916	epididymis
ENSBTAG00000044046	7:67855171:67861667:clu_66117	373170	7_67948960_AG_A	-0.679467	epididymis
ENSBTAG00000000495	7:68798916:68799015:clu_68038	93111	7_68707349_C_G;7_68707349_C_T	1.22021	epididymis
ENSBTAG00000008457	7:71998213:72004678:clu_68075	-16857	7_72017826_A_AT;7_72017826_A_ATT	0.639393	epididymis
ENSBTAG00000012184	7:72006013:72006430:clu_66159	12538	7_72018205_G_A	-1.08984	epididymis
ENSBTAG00000006607	7:75121033:75121987:clu_66169	387833	7_75503778_C_T	1.21212	epididymis
ENSBTAG00000006607	7:75116146:75119547:clu_66168	1588	7_75117533_T_C	1.43356	epididymis
ENSBTAG00000006607	7:75121024:75121987:clu_66169	668416	7_75784361_C_T	-1.46571	epididymis
ENSBTAG00000014772	7:75130867:75134000:clu_68089	-96955	7_75234082_C_A	0.793482	epididymis
ENSBTAG00000021577	7:80598151:80599334:clu_66210	2651	7_80571729_A_G	-1.24905	epididymis
ENSBTAG00000007632	7:80633091:80638799:clu_66215	24199	7_80657182_G_A	0.776355	epididymis
ENSBTAG00000030259	7:81101674:81101864:clu_66224	47295	7_81027813_A_C	0.729124	epididymis
ENSBTAG00000013856	7:81606449:81620147:clu_68116	93206	7_81618297_C_T	-1.26314	epididymis
ENSBTAG00000050733	7:82219701:82223509:clu_66238	-73117	7_82167135_C_G	0.708105	epididymis
ENSBTAG00000039591	7:82926725:82957853:clu_68123	30423	7_82928301_A_G	0.853176	epididymis
ENSBTAG00000003144	7:93802647:93807557:clu_68163	124069	7_93787924_T_G	1.1412	epididymis
ENSBTAG00000006107	7:94010245:94011168:clu_66305	107693	7_94057958_T_TA;7_94057958_T_TAA	-0.985246	epididymis
ENSBTAG00000004413	7:95077845:95080539:clu_66320	50513	7_95086159_G_A	-0.889072	epididymis
ENSBTAG00000038186	7:95125910:95132484:clu_68202	-1772	7_95134548_G_C	0.939521	epididymis
ENSBTAG00000000874	7:96164212:96164730:clu_66335	154943	7_96188921_AG_A	-0.83267	epididymis
ENSBTAG00000013557	7:96199041:96203126:clu_68216	4295	7_96199837_G_T	-0.881431	epididymis
ENSBTAG00000045909	7:99810558:99817253:clu_66368	-1358	7_99807058_C_T	0.874916	epididymis
ENSBTAG00000045909	7:99817044:99817253:clu_66368	-5407	7_99803009_T_C	1.6629	epididymis
ENSBTAG00000045909	7:99817387:99830123:clu_66369	-548248	7_99260168_A_G	-2.16984	epididymis
ENSBTAG00000054662	7:107464148:107466669:clu_68277	76994	7_107432249_C_T	1.47292	epididymis
ENSBTAG00000054662	7:107410471:107412578:clu_68277	131776	7_107377467_A_G	-0.993258	epididymis
ENSBTAG00000003051	7:107827278:107866855:clu_66405	543826	7_108371038_C_T	0.699018	epididymis
ENSBTAG00000030198	7:109603802:109610901:clu_68293	113863	7_109614428_A_C	-0.766058	epididymis
ENSBTAG00000009667	7:109742411:109742750:clu_66422	34210	7_109772470_T_A	-0.892332	epididymis
ENSBTAG00000003124	8:244791:245111:clu_68305	-11690	8_232494_T_C	1.06281	epididymis
ENSBTAG00000004944	8:496054:544281:clu_68310	188135	8_684006_G_A	1.18523	epididymis
ENSBTAG00000001081	8:1066038:1066158:clu_68323	-364361	8_338245_A_G	-0.904493	epididymis
ENSBTAG00000022013	8:1100634:1104825:clu_69686	6346	8_1101546_GGA_G	0.932968	epididymis
ENSBTAG00000022013	8:1085895:1104821:clu_69686	13165	8_1094729_A_G	0.934486	epididymis
ENSBTAG00000022013	8:1085895:1100500:clu_69686	-52803	8_1160697_C_G	-0.884396	epididymis
ENSBTAG00000026915	8:1509212:1513641:clu_69700	-52252	8_1584281_A_T;8_1584280_TA_T	-1.32976	epididymis
ENSBTAG00000020130	8:1560390:1607780:clu_68328	24257	8_1573577_C_T	0.890082	epididymis
ENSBTAG00000019539	8:1833075:1846788:clu_69706	37329	8_1842085_A_C	-0.757377	epididymis
ENSBTAG00000051098	8:1880788:1881302:clu_68336	-114	8_1880286_A_G	1.0941	epididymis
ENSBTAG00000050967	8:1939266:1982507:clu_69714	12113	8_1940499_A_C;8_1940499_A_G	0.947792	epididymis
ENSBTAG00000020055	8:6598599:6602247:clu_68352	5201	8_6602210_A_G	-1.40525	epididymis
ENSBTAG00000020055	8:6597117:6598552:clu_68352	374902	8_6971911_T_C	1.00409	epididymis
ENSBTAG00000012432	8:7599850:7605077:clu_69739	19756	8_7597790_C_G	-1.34013	epididymis
ENSBTAG00000004134	8:8617090:8618599:clu_69756	86	8_8618577_C_A	0.831278	epididymis
ENSBTAG00000017232	8:9598707:9604315:clu_68394	183328	8_9624291_AC_A	0.653544	epididymis
ENSBTAG00000034626	8:10280630:10293150:clu_68413	38963	8_10282188_TGG_T	0.865204	epididymis
ENSBTAG00000003366	8:11573467:11574770:clu_68434	14279	8_11573904_G_A	1.75113	epididymis
ENSBTAG00000003366	8:11573467:11574770:clu_68434	-765576	8_10794049_C_T	-0.805609	epididymis
ENSBTAG00000000555	8:11649684:11651481:clu_69795	29092	8_11645430_G_A	1.06923	epididymis
ENSBTAG00000001223	8:17333150:17336097:clu_68469	63351	8_17395532_T_A	0.75468	epididymis
ENSBTAG00000052735	8:22843640:22847526:clu_68496	-38366	8_22803272_T_C	-1.07095	epididymis
ENSBTAG00000038181	8:23671190:23694191:clu_69858	23245	8_23701950_T_C	-0.925902	epididymis
ENSBTAG00000010821	8:24864989:24869473:clu_69862	-307343	8_25199192_C_CAAGTCTTGCATCTTTTGTTGGTTTGCTTTTGGAAGAGTCTGTGGTGGGGAAGAGGAATCCTTTCATGTAACTG;8_25199192_C_CAAGTCTTGCATCTTTTGTTGGTTTGCTTTTGGAAGAGTCTGTGATGGGGAAGAGGAATCCTTTCATGTAACTG	-1.02587	epididymis
ENSBTAG00000005718	8:25123773:25130778:clu_68515	41170	8_25158232_C_CAAAGGATCCCAGGGATCAAAGG;8_25158232_C_CAAAGG	0.97971	epididymis
ENSBTAG00000019843	8:25138424:25144469:clu_68516	-15385	8_25122294_T_C	0.948302	epididymis
ENSBTAG00000001847	8:26895005:26909072:clu_69883	303911	8_26942541_C_T	-0.659737	epididymis
ENSBTAG00000015963	8:37095634:37096605:clu_68598	770	8_37096074_G_GA;8_37096046_ATGAGCATGGTAGTCCCATTTTCCTGTTG_A	1.01874	epididymis
ENSBTAG00000015963	8:37095634:37096605:clu_68598	-209247	8_36886029_T_C	0.814324	epididymis
ENSBTAG00000049552	8:38141357:38143410:clu_68599	-260500	8_37879537_G_C	0.836613	epididymis
ENSBTAG00000020815	8:38329235:38329310:clu_69948	63457	8_38329244_C_A	1.04792	epididymis
ENSBTAG00000047550	8:38684272:38717330:clu_68615	28528	8_38711771_C_A	-0.891875	epididymis
ENSBTAG00000011048	8:39903277:39910599:clu_68630	-213939	8_39627471_AG_A	1.04202	epididymis
ENSBTAG00000013357	8:41659358:41660153:clu_68656	123750	8_41778782_G_A	-0.669955	epididymis
ENSBTAG00000018517	8:41841033:41841589:clu_70000	19876	8_41840881_G_A	-0.68256	epididymis
ENSBTAG00000010976	8:43857880:43862685:clu_70028	96820	8_43891935_T_G	0.967989	epididymis
ENSBTAG00000000269	8:44320085:44322342:clu_68683	36967	8_44335672_C_T	-0.925405	epididymis
ENSBTAG00000000269	8:44302480:44302953:clu_68681	-337224	8_43961479_CAA_C	1.61743	epididymis
ENSBTAG00000011770	8:45403127:45404886:clu_68694	111951	8_45396928_G_A	-1.09261	epididymis
ENSBTAG00000011770	8:45285718:45373871:clu_68688	12789	8_45297766_AT_A	-1.05878	epididymis
ENSBTAG00000018437	8:46411732:46417536:clu_68713	-9121	8_46402421_G_C	1.18672	epididymis
ENSBTAG00000050253	8:47344575:47356562:clu_70072	-344617	8_47368837_C_G	0.945462	epididymis
ENSBTAG00000050253	8:47018997:47023784:clu_70072	1563	8_47022657_G_A	-1.19304	epididymis
ENSBTAG00000052764	8:49254949:49262539:clu_70087	56723	8_49251543_G_A	-0.71508	epididymis
ENSBTAG00000019687	8:51127046:51130683:clu_70097	986234	8_50162800_T_C	-1.30103	epididymis
ENSBTAG00000002746	8:51198414:51199314:clu_68750	41868	8_51195791_C_A	1.09474	epididymis
ENSBTAG00000012757	8:52523696:52562824:clu_68758	-109096	8_52413545_A_G	1.26391	epididymis
ENSBTAG00000053347	8:52677353:52689054:clu_70102	17827	8_52700658_A_G	0.780778	epididymis
ENSBTAG00000017734	8:53406187:53407510:clu_68768	177474	8_53465334_C_T	0.909339	epididymis
ENSBTAG00000015005	8:59342374:59342464:clu_70145	-265810	8_59609486_TG_T	0.660826	epididymis
ENSBTAG00000011397	8:59430065:59432891:clu_68816	58023	8_59431989_C_T	-1.28205	epididymis
ENSBTAG00000011416	8:59839819:59839960:clu_70162	32393	8_59807751_A_G	-0.743408	epididymis
ENSBTAG00000011429	8:59902458:59904096:clu_68851	-16733	8_59884839_G_T	-1.12889	epididymis
ENSBTAG00000011433	8:59921664:59922209:clu_68858	-6191	8_59910867_G_A	-0.906101	epididymis
ENSBTAG00000001142	8:60504567:60509171:clu_70192	136748	8_60391505_T_C	-0.801394	epididymis
ENSBTAG00000014934	8:61931017:61935928:clu_68924	25088	8_61935932_C_CAT	-0.89454	epididymis
ENSBTAG00000003719	8:62613095:62642775:clu_68951	-7714	8_62605224_C_G	-0.982559	epididymis
ENSBTAG00000032206	8:63114104:63121622:clu_70237	16539	8_63105098_G_A	1.20991	epididymis
ENSBTAG00000019550	8:63327693:63332251:clu_70250	32448	8_63325319_T_C	-0.967919	epididymis
ENSBTAG00000009037	8:63855275:63865308:clu_68977	8615	8_63863444_A_T	-0.911739	epididymis
ENSBTAG00000010082	8:64026262:64028335:clu_68982	119268	8_64093670_T_C	-1.07551	epididymis
ENSBTAG00000009806	8:65269711:65272708:clu_69008	168946	8_65304894_G_GGAGTA	0.869127	epididymis
ENSBTAG00000009806	8:65218747:65219386:clu_69002	59626	8_65195574_T_C	0.91343	epididymis
ENSBTAG00000044003	8:65275649:65290889:clu_70278	40251	8_65280297_G_A	-0.893792	epididymis
ENSBTAG00000050097	8:65596445:65611264:clu_69010	1793	8_65605920_C_T	0.896447	epididymis
ENSBTAG00000050097	8:65596445:65601878:clu_69010	-301066	8_65303061_T_C	1.19344	epididymis
ENSBTAG00000050097	8:65629921:65635048:clu_69011	81000	8_65685127_G_A	-0.772706	epididymis
ENSBTAG00000003341	8:69226536:69227528:clu_70304	357272	8_68870410_A_C	1.75693	epididymis
ENSBTAG00000015416	8:70035009:70134119:clu_70317	238906	8_70005782_A_G	0.914513	epididymis
ENSBTAG00000015416	8:70239564:70239993:clu_70318	15539	8_70229149_T_C	-0.767387	epididymis
ENSBTAG00000025830	8:70405010:70405349:clu_69108	6508	8_70399270_G_A	-1.1608	epididymis
ENSBTAG00000039171	8:71697332:71703473:clu_69121	143146	8_71796764_C_G	0.724836	epididymis
ENSBTAG00000015027	8:74707505:74718527:clu_70369	6566	8_74712065_G_A	0.898108	epididymis
ENSBTAG00000013947	8:74730513:74755109:clu_70371	31536	8_74733388_G_A	-0.930721	epididymis
ENSBTAG00000031793	8:75732544:75734657:clu_69205	5239	8_75728977_C_T	-1.25251	epididymis
ENSBTAG00000016295	8:75979338:75980060:clu_70413	251854	8_75728275_G_A	1.16707	epididymis
ENSBTAG00000021751	8:76227555:76267641:clu_70431	1990	8_76266361_GTATA_G	-1.31013	epididymis
ENSBTAG00000047103	8:76834335:76837374:clu_69227	556077	8_77390272_T_C	2.0457	epididymis
ENSBTAG00000014827	8:76872047:76876325:clu_70442	124902	8_76800723_G_A	-1.09371	epididymis
ENSBTAG00000020436	8:77155705:77168620:clu_70440	-29840	8_77206181_A_G	-0.941499	epididymis
ENSBTAG00000020436	8:77169004:77175677:clu_70441	486	8_77175843_AACACAAGATAAT_A	-1.1743	epididymis
ENSBTAG00000031569	8:79269112:79271716:clu_70469	-974354	8_80284881_T_TG	1.76696	epididymis
ENSBTAG00000000699	8:81302933:81450601:clu_69278	149306	8_81346695_T_C	1.26709	epididymis
ENSBTAG00000017195	8:81859912:81880207:clu_70497	-58314	8_81938623_C_T	-0.894696	epididymis
ENSBTAG00000017195	8:81724605:81835897:clu_70495	236251	8_81644058_C_T	-1.15736	epididymis
ENSBTAG00000017195	8:81859912:81961472:clu_70497	3255	8_81877054_A_G	1.46718	epididymis
ENSBTAG00000019939	8:83029417:83031631:clu_70521	57724	8_83027900_G_T	-0.852678	epididymis
ENSBTAG00000019939	8:83031709:83049582:clu_70522	40968	8_83044656_T_TG	-0.923168	epididymis
ENSBTAG00000017077	8:83557164:83557749:clu_70541	71879	8_83486816_GT_G	0.916123	epididymis
ENSBTAG00000000181	8:84462561:84463865:clu_69321	18631	8_84462733_G_A	0.716862	epididymis
ENSBTAG00000011202	8:84482149:84484595:clu_69322	23380	8_84504676_T_C	-0.694877	epididymis
ENSBTAG00000011204	8:84507939:84515977:clu_70577	-92526	8_84608650_T_G	-0.933625	epididymis
ENSBTAG00000012922	8:84897268:84951495:clu_69336	-16793	8_84882314_T_C	-0.914845	epididymis
ENSBTAG00000005803	8:85313043:85339420:clu_69345	297264	8_85609941_A_G	-1.75023	epididymis
ENSBTAG00000052693	8:85486050:85498481:clu_69352	103011	8_85588985_T_C	0.735419	epididymis
ENSBTAG00000002220	8:85843088:85844799:clu_69360	51160	8_85831550_G_T	-0.8899	epididymis
ENSBTAG00000009516	8:91284663:91288952:clu_69410	19586	8_91296605_T_C	-0.787331	epididymis
ENSBTAG00000006901	8:94568901:94571472:clu_69425	-319544	8_94248853_C_T	-0.821417	epididymis
ENSBTAG00000007163	8:95109726:95148692:clu_69428	-484432	8_94549946_T_C	0.66966	epididymis
ENSBTAG00000013420	8:95318673:95323027:clu_69434	-71128	8_95205914_G_A	-1.20054	epididymis
ENSBTAG00000004997	8:98553690:98556128:clu_70691	47908	8_98553720_T_G	-0.793166	epididymis
ENSBTAG00000014471	8:99544508:99567362:clu_69475	207883	8_99520647_C_A	1.26123	epididymis
ENSBTAG00000010535	8:99835434:99853289:clu_70731	171143	8_99696580_C_A	0.740232	epididymis
ENSBTAG00000011027	8:100992922:100993995:clu_70756	-23182	8_101017293_A_C	0.808541	epididymis
ENSBTAG00000031295	8:101797368:101797581:clu_69497	-73734	8_101674076_G_GATA	0.774982	epididymis
ENSBTAG00000018481	8:102206601:102208261:clu_70783	-501199	8_102708248_T_C	-0.653588	epididymis
ENSBTAG00000047990	8:102232842:102235517:clu_69508	998	8_102233453_T_A	-1.1285	epididymis
ENSBTAG00000045868	8:102291476:102299541:clu_70786	-319819	8_102619993_GTCTCTCTC_G	0.802155	epididymis
ENSBTAG00000005884	8:102590739:102594798:clu_70810	-20215	8_102615366_G_T	-1.27301	epididymis
ENSBTAG00000005884	8:102578073:102578898:clu_70806	262595	8_102332556_G_A	1.14057	epididymis
ENSBTAG00000044155	8:102609177:102618961:clu_69522	44673	8_102649834_A_C	1.17344	epididymis
ENSBTAG00000000251	8:102642523:102643736:clu_70812	-2887	8_102655178_G_A	1.20379	epididymis
ENSBTAG00000009596	8:102663635:102666999:clu_69525	48565	8_102708085_C_G	1.2883	epididymis
ENSBTAG00000009596	8:102675348:102675784:clu_69528	-485136	8_102174384_C_G	-1.29071	epididymis
ENSBTAG00000009596	8:102675348:102675784:clu_69528	93	8_102659613_A_C	1.31087	epididymis
ENSBTAG00000009596	8:102667090:102669096:clu_69526	-312769	8_102346751_A_G	0.798381	epididymis
ENSBTAG00000015685	8:103323815:103324614:clu_70823	20441	8_103310913_T_TG	1.64148	epididymis
ENSBTAG00000015685	8:103323195:103323391:clu_70822	-45455	8_103376809_T_A	-1.16367	epididymis
ENSBTAG00000004010	8:105587433:105592724:clu_69582	535940	8_105887840_G_A	-0.695326	epididymis
ENSBTAG00000006532	8:109925985:109948987:clu_70865	91210	8_109921821_T_G	-1.0232	epididymis
ENSBTAG00000016235	8:111003826:111005073:clu_69624	1492	8_111003955_G_C	0.938219	epididymis
ENSBTAG00000020498	8:112758694:112758943:clu_70956	13034	8_112750296_T_C	-0.662224	epididymis
ENSBTAG00000020495	8:112798167:112803187:clu_69670	-57397	8_112706639_A_G	1.19563	epididymis
ENSBTAG00000020495	8:112787346:112798055:clu_69669	232251	8_112996287_A_G	-1.47587	epididymis
ENSBTAG00000019139	9:621327:634609:clu_70972	177636	9_754501_T_C	0.715072	epididymis
ENSBTAG00000035054	9:9302256:9310418:clu_71968	-660642	9_9980602_G_A	0.823683	epididymis
ENSBTAG00000027049	9:9706299:9713767:clu_70993	-1883	9_9681359_G_A	-1.68279	epididymis
ENSBTAG00000027049	9:9706299:9713767:clu_70993	-23101	9_9660141_G_T	0.941189	epididymis
ENSBTAG00000005096	9:14837416:14838008:clu_72009	-94338	9_14933072_A_G	1.22511	epididymis
ENSBTAG00000005096	9:14837416:14838008:clu_72009	-41	9_14838775_C_G	0.7355	epididymis
ENSBTAG00000005869	9:15369935:15373328:clu_71048	127482	9_15370200_G_T	-0.7988	epididymis
ENSBTAG00000005869	9:15370188:15373328:clu_71048	127213	9_15369931_C_A	0.677166	epididymis
ENSBTAG00000016751	9:15550752:15553308:clu_71059	65939	9_15527607_C_T	-0.803431	epididymis
ENSBTAG00000016751	9:15539829:15545326:clu_71058	74984	9_15536661_C_CG;9_15536652_GCAGGTGGGCGGGGCA_G	-0.776327	epididymis
ENSBTAG00000052031	9:18785979:18814657:clu_72037	76039	9_18738632_C_A	-0.952643	epididymis
ENSBTAG00000003887	9:23979136:23984184:clu_71112	120647	9_24068210_T_C	-0.72438	epididymis
ENSBTAG00000003340	9:25960347:25961278:clu_71126	6068	9_25966302_G_GA	-0.864511	epididymis
ENSBTAG00000003336	9:25994964:26001111:clu_72109	85256	9_25993685_G_A	1.18678	epididymis
ENSBTAG00000003336	9:26019101:26078580:clu_72110	99807	9_25979134_C_T	0.899904	epididymis
ENSBTAG00000003336	9:26019101:26020965:clu_72110	58952	9_26019989_T_C	1.20557	epididymis
ENSBTAG00000004394	9:28639402:28641954:clu_72119	-8913	9_28651487_G_A	-0.801656	epididymis
ENSBTAG00000009575	9:29875734:29879756:clu_71166	67389	9_29883725_T_C	1.06399	epididymis
ENSBTAG00000003878	9:33924805:33926733:clu_71203	-2917	9_33921686_A_G	1.25272	epididymis
ENSBTAG00000003878	9:33924857:33926733:clu_71203	986245	9_34910848_G_A	0.892454	epididymis
ENSBTAG00000033429	9:38337814:38340266:clu_72211	25652	9_38315259_A_G	-1.54168	epididymis
ENSBTAG00000033429	9:38337814:38345533:clu_72211	-8344	9_38349255_G_A	0.73017	epididymis
ENSBTAG00000013837	9:38346008:38359421:clu_71240	-5734	9_38339829_G_A	0.727914	epididymis
ENSBTAG00000010507	9:39762499:39772998:clu_71268	4597	9_39757675_G_T	1.02265	epididymis
ENSBTAG00000010507	9:39758691:39772998:clu_71268	507950	9_40261028_A_G	0.672122	epididymis
ENSBTAG00000033367	9:39796379:39798237:clu_71270	-63512	9_39732751_G_T	1.94357	epididymis
ENSBTAG00000033367	9:39796379:39798237:clu_71270	213103	9_40009366_T_C	-0.633231	epididymis
ENSBTAG00000010116	9:40570674:40571110:clu_71278	23410	9_40590854_G_A	-0.889573	epididymis
ENSBTAG00000018801	9:41871240:41907061:clu_71302	51489	9_41922418_T_A	-0.944975	epididymis
ENSBTAG00000019730	9:50346290:50357664:clu_71380	-28787	9_50317438_C_CT	1.31587	epididymis
ENSBTAG00000019730	9:50346290:50357664:clu_71380	292151	9_50638376_C_T	-1.24758	epididymis
ENSBTAG00000019729	9:50387191:50388730:clu_71385	-258581	9_50118619_C_T	1.01914	epididymis
ENSBTAG00000020410	9:53269958:53295305:clu_72360	90465	9_53224290_G_T	-0.739088	epididymis
ENSBTAG00000001644	9:60410551:60418213:clu_71426	15342	9_60425792_A_G	1.30424	epididymis
ENSBTAG00000046235	9:60999293:61002478:clu_71453	85364	9_61084409_A_C	1.47076	epididymis
ENSBTAG00000002725	9:61135598:61136904:clu_71457	53458	9_61155523_A_G	0.990155	epididymis
ENSBTAG00000016967	9:62379333:62382194:clu_71467	24420	9_62361122_T_C	-1.66292	epididymis
ENSBTAG00000003384	9:65190514:65199498:clu_71499	167154	9_65340012_C_T	-0.947003	epididymis
ENSBTAG00000003384	9:65222633:65226178:clu_71502	88456	9_65261314_T_C	0.935741	epididymis
ENSBTAG00000003384	9:65186709:65188098:clu_71498	915150	9_66088008_T_TTG;9_66088008_T_TG;9_66088008_T_TTTG	1.20574	epididymis
ENSBTAG00000013591	9:65429428:65441833:clu_72430	36160	9_65507569_T_C	0.752173	epididymis
ENSBTAG00000020829	9:66132671:66134476:clu_72439	502308	9_66117331_AT_A	1.03145	epididymis
ENSBTAG00000012418	9:69564996:69566703:clu_72465	924275	9_68659446_T_A	-1.99429	epididymis
ENSBTAG00000015242	9:70963761:70965350:clu_72488	15313	9_70950079_G_A	1.04808	epididymis
ENSBTAG00000001360	9:70976936:70977044:clu_71542	5322	9_70982198_G_GTT;9_70982198_G_T	1.21649	epididymis
ENSBTAG00000017958	9:73429380:73442189:clu_72516	149028	9_73400740_G_A	-0.812873	epididymis
ENSBTAG00000017958	9:73442306:73455842:clu_72517	111679	9_73438088_AC_A	1.47457	epididymis
ENSBTAG00000001598	9:74419223:74536816:clu_72541	86369	9_74450513_C_T	0.822513	epididymis
ENSBTAG00000001598	9:74419223:74422875:clu_72541	343660	9_74193222_G_A	1.8538	epididymis
ENSBTAG00000017370	9:75980872:75981003:clu_71588	14643	9_75980873_G_A;9_75980873_G_C	-0.736634	epididymis
ENSBTAG00000027312	9:76569385:76569788:clu_71607	495863	9_77071236_G_T	0.943013	epididymis
ENSBTAG00000012299	9:76687655:76708377:clu_72576	-10443	9_76739974_T_C	0.973707	epididymis
ENSBTAG00000001446	9:76759358:76764153:clu_71620	-20649	9_76738313_T_A	-0.802084	epididymis
ENSBTAG00000020707	9:79778253:79844473:clu_71633	80296	9_79849989_A_T	0.722363	epididymis
ENSBTAG00000026519	9:80891402:80912940:clu_72591	10916	9_80902872_T_G	-0.903573	epididymis
ENSBTAG00000001752	9:80958795:80965496:clu_72596	-344979	9_81317632_T_G	1.53739	epididymis
ENSBTAG00000016498	9:81232374:81233776:clu_71651	160434	9_81232382_CAA_C	-0.930013	epididymis
ENSBTAG00000009795	9:81491501:81491607:clu_72601	22048	9_81469915_C_T	-1.18816	epididymis
ENSBTAG00000009795	9:81491501:81491607:clu_72601	114347	9_81377616_G_C	-1.40466	epididymis
ENSBTAG00000009795	9:81491501:81491607:clu_72601	-712891	9_82204854_T_A	0.618171	epididymis
ENSBTAG00000016844	9:84020786:84025267:clu_71686	866591	9_84772562_C_T	-1.22493	epididymis
ENSBTAG00000021107	9:84527656:84531893:clu_71691	29613	9_84536531_A_C	-1.19484	epididymis
ENSBTAG00000038112	9:84725096:84725326:clu_72634	-6034	9_84740096_G_A	-0.917344	epididymis
ENSBTAG00000047902	9:87053838:87056581:clu_72655	-172918	9_87229586_A_G	1.02353	epididymis
ENSBTAG00000024751	9:87181645:87182717:clu_71719	125827	9_87296435_A_G	0.76081	epididymis
ENSBTAG00000039329	9:87237007:87238388:clu_72657	47982	9_87199624_C_A	-1.34415	epididymis
ENSBTAG00000009679	9:87820731:87859774:clu_71724	-766825	9_87014825_A_G	-0.689363	epididymis
ENSBTAG00000009846	9:87979664:87983993:clu_71726	3942	9_87982369_A_ATCTAATAGGAGCTGTTCG	-0.944806	epididymis
ENSBTAG00000009846	9:87979664:87983993:clu_71726	-797849	9_87180578_C_T	0.755866	epididymis
ENSBTAG00000014788	9:88290702:88291070:clu_71728	-11603	9_88279010_A_C;9_88279010_A_ACCCCACCCCCCCCCCCCGC	-0.71372	epididymis
ENSBTAG00000009275	9:89912917:89915550:clu_72702	27819	9_89890839_GTAAC_G	-1.04909	epididymis
ENSBTAG00000003489	9:90983931:91049272:clu_72704	61687	9_90998339_C_T	1.84883	epididymis
ENSBTAG00000003489	9:90999409:91011537:clu_72704	60456	9_90999570_G_A	1.10805	epididymis
ENSBTAG00000031895	9:91900785:91909691:clu_72711	27268	9_91905322_G_C	-0.838732	epididymis
ENSBTAG00000018464	9:94012262:94180715:clu_71787	34345	9_94046147_G_A	-1.16656	epididymis
ENSBTAG00000005955	9:95330215:95332528:clu_72741	1528	9_95336996_CTTGAAATAAGCATCAAG_C	0.889721	epididymis
ENSBTAG00000007974	9:96000579:96005376:clu_71840	1657	9_95998701_A_G	0.934861	epididymis
ENSBTAG00000007974	9:95996921:96005376:clu_71840	-150676	9_95846368_A_G	-1.61092	epididymis
ENSBTAG00000001289	9:96057351:96060651:clu_71847	11337	9_96067842_T_C	-0.708664	epididymis
ENSBTAG00000015166	9:96067621:96068375:clu_71848	879	9_96066140_A_T	-0.769556	epididymis
ENSBTAG00000020079	9:96760363:96764773:clu_71874	51547	9_96760656_C_CTCCTTTCTTT;9_96760656_C_T	0.818671	epididymis
ENSBTAG00000018996	9:97955039:98192485:clu_72762	13202	9_98098818_A_T	-0.750948	epididymis
ENSBTAG00000015485	9:100437700:100438223:clu_72770	41073	9_100407155_T_C	-0.819638	epididymis
ENSBTAG00000002993	9:101304612:101304712:clu_72786	13752	9_101305524_T_C	0.844647	epididymis
ENSBTAG00000014495	9:101825176:101837232:clu_71893	-22677	9_101795379_T_TA;9_101795379_TA_T;9_101795379_T_TAA	0.813005	epididymis
ENSBTAG00000014498	9:102022176:102034693:clu_72808	-292	9_102030030_T_G	-1.07404	epididymis
ENSBTAG00000013176	9:102720855:102721501:clu_71923	-915982	9_101729213_G_A	1.81719	epididymis
ENSBTAG00000009620	9:103460433:103462606:clu_72833	10018	9_103460293_CT_C	-0.777738	epididymis
ENSBTAG00000049815	9:103473537:103475773:clu_72835	19436	9_103466641_G_A	-0.955699	epididymis
ENSBTAG00000000918	9:103550391:103551504:clu_71932	1651	9_103550426_C_G	1.27754	epididymis
ENSBTAG00000003884	9:104004436:104011361:clu_71944	-18167	9_103927411_C_T	-1.29348	epididymis
ENSBTAG00000014027	10:4014610:4015525:clu_4848	2559	10_4013257_G_A	0.916603	epididymis
ENSBTAG00000011608	10:5012471:5013462:clu_3160	1371	10_5013557_A_G	0.796244	epididymis
ENSBTAG00000011608	10:5012471:5013462:clu_3160	143471	10_5155657_G_C	-0.951114	epididymis
ENSBTAG00000014536	10:5619299:5620217:clu_4866	55158	10_5619819_C_T	0.871563	epididymis
ENSBTAG00000050091	10:6504963:6517313:clu_4872	8764	10_6523005_C_T	-0.881553	epididymis
ENSBTAG00000000897	10:7825629:7828417:clu_3203	204657	10_7829631_T_C	0.896733	epididymis
ENSBTAG00000020212	10:8640366:8642667:clu_4904	-172813	10_8815663_T_C	-0.931134	epididymis
ENSBTAG00000005016	10:9239068:9248185:clu_4908	64057	10_9271365_C_T	1.01157	epididymis
ENSBTAG00000005016	10:9100286:9118529:clu_4907	762060	10_8573362_G_A	2.17676	epididymis
ENSBTAG00000015732	10:11463914:11466247:clu_4937	92708	10_11393580_A_G	1.20716	epididymis
ENSBTAG00000010399	10:11633229:11634026:clu_3250	9117	10_11632166_T_G	0.671007	epididymis
ENSBTAG00000010399	10:11616343:11621456:clu_3248	-68460	10_11554589_T_C	0.627198	epididymis
ENSBTAG00000014807	10:12420302:12422492:clu_4983	75221	10_12349343_G_A	-0.874299	epididymis
ENSBTAG00000005213	10:13362555:13367106:clu_3266	149	10_13362590_G_C	-1.3117	epididymis
ENSBTAG00000040368	10:14031986:14035432:clu_5018	102477	10_14000654_T_C	1.2514	epididymis
ENSBTAG00000000218	10:14428938:14436046:clu_3292	51635	10_14434104_T_TCAA	0.745544	epididymis
ENSBTAG00000025822	10:15038609:15044650:clu_5033	65498	10_14979415_T_C	1.14472	epididymis
ENSBTAG00000025822	10:15038609:15044650:clu_5033	-71038	10_15115951_A_G	-0.838586	epididymis
ENSBTAG00000020352	10:16252217:16254459:clu_3312	83003	10_16254975_G_A	-0.848314	epididymis
ENSBTAG00000020352	10:16248653:16248786:clu_3311	72991	10_16244963_T_C	0.809456	epididymis
ENSBTAG00000046391	10:19107242:19108087:clu_5060	418602	10_18718244_A_G	-1.35971	epididymis
ENSBTAG00000048991	10:20358564:20363103:clu_3366	171646	10_20361259_G_A	0.934135	epididymis
ENSBTAG00000019734	10:20513340:20513521:clu_3370	8173	10_20498952_A_C	1.02332	epididymis
ENSBTAG00000010235	10:20869028:20869266:clu_5117	93938	10_20777331_C_T	-1.09743	epididymis
ENSBTAG00000010234	10:20874000:20874631:clu_3398	-73421	10_20798013_T_C	1.18451	epididymis
ENSBTAG00000002718	10:20928531:20928618:clu_3414	-779071	10_20147534_C_T	-1.27929	epididymis
ENSBTAG00000002715	10:20935715:20936119:clu_5126	458	10_20935729_A_T	-1.0756	epididymis
ENSBTAG00000002715	10:20932340:20932736:clu_5125	-414341	10_21350528_C_T	-0.704898	epididymis
ENSBTAG00000021394	10:21018452:21022128:clu_5144	-9734	10_21030000_G_A	-0.692781	epididymis
ENSBTAG00000021392	10:21028567:21028669:clu_5148	41545	10_20987792_C_T	1.10593	epididymis
ENSBTAG00000017665	10:21099749:21100306:clu_5162	10024	10_21090603_C_G	-1.50795	epididymis
ENSBTAG00000017665	10:21099749:21100306:clu_5162	578396	10_20522231_G_T	-0.740427	epididymis
ENSBTAG00000007097	10:21391939:21392018:clu_5166	42572	10_21388664_G_C	-1.39678	epididymis
ENSBTAG00000038733	10:21559710:21561130:clu_3463	223	10_21559805_T_G	-1.18635	epididymis
ENSBTAG00000032686	10:21620642:21625945:clu_3477	23835	10_21644256_T_C	-0.715684	epididymis
ENSBTAG00000038333	10:21933740:21933826:clu_3521	19571	10_21944417_A_C	-1.23088	epididymis
ENSBTAG00000016381	10:21945060:21946275:clu_5190	58653	10_21887724_C_T	-1.24523	epididymis
ENSBTAG00000016658	10:22207534:22209106:clu_5202	10835	10_22201783_G_C	1.02514	epididymis
ENSBTAG00000019077	10:22241296:22251101:clu_3524	-1847	10_22227730_C_T	-0.693431	epididymis
ENSBTAG00000055197	10:22354216:22356817:clu_5208	106355	10_22250630_G_A	-0.775114	epididymis
ENSBTAG00000046189	10:26069794:26069905:clu_3579	8832	10_26078128_G_A	-1.14896	epididymis
ENSBTAG00000000843	10:26081098:26081857:clu_3581	15293	10_26093841_C_G	-0.895579	epididymis
ENSBTAG00000000843	10:26079259:26080235:clu_3580	-346	10_26078202_T_G	-0.726663	epididymis
ENSBTAG00000008792	10:26371836:26386832:clu_5268	-12931	10_26384759_T_A	1.01493	epididymis
ENSBTAG00000051780	10:26493940:26505697:clu_3594	832510	10_27334477_A_G	0.802736	epididymis
ENSBTAG00000012317	10:26611699:26633452:clu_5276	6916	10_26631437_C_T	-0.898977	epididymis
ENSBTAG00000012317	10:26632658:26633452:clu_5276	818636	10_25819717_G_A	-0.68816	epididymis
ENSBTAG00000001179	10:26746510:26747704:clu_3632	25811	10_26740948_A_G	-1.16782	epididymis
ENSBTAG00000009374	10:26769587:26776303:clu_5298	9089	10_26769267_C_A	-1.20879	epididymis
ENSBTAG00000044029	10:28716725:28722882:clu_3663	182989	10_28718045_C_T	0.704439	epididymis
ENSBTAG00000050739	10:30458221:30593479:clu_3680	134184	10_30591802_C_A	-0.930074	epididymis
ENSBTAG00000012015	10:35386331:35386989:clu_5383	50116	10_35386103_A_G	-1.19383	epididymis
ENSBTAG00000014351	10:35641105:35642631:clu_3717	-3318	10_35587494_C_A	-1.37556	epididymis
ENSBTAG00000014351	10:35642438:35642631:clu_3717	-505165	10_35085647_T_C	-1.29851	epididymis
ENSBTAG00000004409	10:36026454:36027128:clu_3743	30021	10_36052741_G_T	1.63617	epididymis
ENSBTAG00000004409	10:36028081:36028218:clu_3744	6194	10_36028914_TAGTGGAGGAACC_T	1.81888	epididymis
ENSBTAG00000002921	10:36306202:36306587:clu_5414	-19269	10_36325895_C_T	-1.80548	epididymis
ENSBTAG00000002921	10:36306202:36306587:clu_5414	-93454	10_36400080_C_T	-0.812722	epididymis
ENSBTAG00000013488	10:36376976:36377425:clu_5419	24916	10_36353128_G_A	1.18915	epididymis
ENSBTAG00000032055	10:37551991:37553204:clu_5475	-68031	10_37665002_T_A	-1.97722	epididymis
ENSBTAG00000013031	10:38359395:38360371:clu_3853	712602	10_39071400_C_T	-0.986049	epididymis
ENSBTAG00000005547	10:43050444:43051500:clu_5575	13891	10_43038094_G_C	0.728795	epididymis
ENSBTAG00000004780	10:43257566:43260122:clu_5594	24639	10_43260182_T_C	-0.63026	epididymis
ENSBTAG00000020281	10:43606600:43608553:clu_5610	92789	10_43607238_C_T	-1.23304	epididymis
ENSBTAG00000020281	10:43646812:43646924:clu_5617	51669	10_43648358_A_C	1.40391	epididymis
ENSBTAG00000031707	10:44561981:44564111:clu_3917	273802	10_44570823_A_G	-0.787413	epididymis
ENSBTAG00000003043	10:44660172:44773837:clu_3919	76751	10_44736730_A_G	0.835656	epididymis
ENSBTAG00000014493	10:45594382:45606149:clu_5650	33907	10_45605839_G_A	1.01215	epididymis
ENSBTAG00000014493	10:45594382:45613221:clu_5650	282415	10_45357331_C_T	1.21828	epididymis
ENSBTAG00000014493	10:45594382:45606852:clu_5650	-129549	10_45769295_G_A	1.02016	epididymis
ENSBTAG00000016823	10:45661557:45708028:clu_3933	-50696	10_45610199_GCTAGT_G	-1.19126	epididymis
ENSBTAG00000016823	10:45781795:45795380:clu_3938	54966	10_45715866_A_G	1.08868	epididymis
ENSBTAG00000016821	10:45825374:45825845:clu_5657	95934	10_45734645_C_G	0.68862	epididymis
ENSBTAG00000002012	10:45884626:45894509:clu_3946	-48202	10_45832210_CCA_C;10_45832212_A_C;10_45832211_CA_C	-0.963434	epididymis
ENSBTAG00000012391	10:51438902:51440452:clu_5736	80122	10_51428892_A_G	-1.13503	epididymis
ENSBTAG00000013452	10:52093080:52093411:clu_5744	51060	10_52084820_TA_T	-0.81937	epididymis
ENSBTAG00000053119	10:53415462:53415889:clu_5755	224506	10_53192367_G_A	1.39105	epididymis
ENSBTAG00000053119	10:53415462:53415575:clu_5755	10753	10_53406120_G_A	-0.736747	epididymis
ENSBTAG00000052391	10:53648689:53675731:clu_4062	9550	10_53657306_A_G	0.832534	epididymis
ENSBTAG00000031433	10:54011543:54013956:clu_5758	-246634	10_54345671_C_T	1.72042	epididymis
ENSBTAG00000031433	10:54049326:54050265:clu_5759	1746	10_54097291_T_C	-0.681446	epididymis
ENSBTAG00000031433	10:53979253:54011486:clu_5758	321970	10_53777067_A_G	-0.743871	epididymis
ENSBTAG00000003763	10:58104628:58108798:clu_4132	3396	10_58064871_C_T	-0.947462	epididymis
ENSBTAG00000000737	10:58870923:58875092:clu_4158	-534988	10_58203973_A_G	0.762723	epididymis
ENSBTAG00000006201	10:60697635:60702315:clu_5824	17701	10_60694680_C_A	1.24599	epididymis
ENSBTAG00000006201	10:60695445:60702315:clu_5824	109578	10_60602803_T_A	0.840827	epididymis
ENSBTAG00000006201	10:60697635:60702315:clu_5824	-839113	10_61551494_A_G	-0.807611	epididymis
ENSBTAG00000011661	10:61490829:61497470:clu_4231	55876	10_61493106_GA_G	1.40626	epididymis
ENSBTAG00000018279	10:65063871:65067885:clu_5846	-766698	10_65824003_C_T	-1.11489	epididymis
ENSBTAG00000020934	10:65260374:65261834:clu_4268	-46220	10_65197511_A_G	1.68955	epididymis
ENSBTAG00000019924	10:65677602:65682548:clu_5886	66675	10_65674583_G_A	0.931739	epididymis
ENSBTAG00000019924	10:65677602:65685205:clu_5886	86554	10_65654703_TG_T	-0.923406	epididymis
ENSBTAG00000002326	10:67611970:67618543:clu_4296	72941	10_67684084_C_G	-0.746396	epididymis
ENSBTAG00000017713	10:68091638:68101729:clu_4304	90914	10_68097270_A_G	0.986977	epididymis
ENSBTAG00000004631	10:70797986:70832084:clu_4357	124639	10_70823323_G_A	1.41951	epididymis
ENSBTAG00000019421	10:70910268:70913976:clu_4364	898753	10_71805103_A_G	-1.88357	epididymis
ENSBTAG00000003371	10:71761483:71762427:clu_4373	-41252	10_71718656_C_T	-1.19166	epididymis
ENSBTAG00000011796	10:73112862:73117036:clu_5981	6716	10_73114872_G_A	-0.908549	epididymis
ENSBTAG00000007931	10:73125199:73141818:clu_4393	43869	10_73165649_T_C	-0.774067	epididymis
ENSBTAG00000020937	10:73889163:73893973:clu_4405	11559	10_73900514_G_C	1.93978	epididymis
ENSBTAG00000013836	10:76537667:76538358:clu_6010	16368	10_76522127_T_C	-0.637208	epididymis
ENSBTAG00000007809	10:76688206:76690408:clu_4441	3244	10_76690413_T_G	1.30651	epididymis
ENSBTAG00000007809	10:76709422:76713792:clu_4444	28827	10_76715996_G_C	1.00003	epididymis
ENSBTAG00000019819	10:77620601:77662690:clu_4461	70360	10_77632774_A_C	-1.09185	epididymis
ENSBTAG00000014234	10:78543817:78550596:clu_4470	37163	10_78572731_G_A	-0.752686	epididymis
ENSBTAG00000008713	10:84466371:84466800:clu_4567	14737	10_84461243_G_A	-0.858175	epididymis
ENSBTAG00000008713	10:84464132:84465742:clu_4566	41644	10_84488150_C_G	-1.29728	epididymis
ENSBTAG00000011683	10:84856854:84901469:clu_6104	189	10_84901468_C_CCTGCAG	-0.819931	epididymis
ENSBTAG00000020327	10:85278008:85293755:clu_4614	30507	10_85308128_T_C	-1.11563	epididymis
ENSBTAG00000020331	10:85334165:85334790:clu_4619	-967977	10_84365932_T_G	1.17538	epididymis
ENSBTAG00000020334	10:85374804:85377492:clu_6138	15454	10_85362103_T_C	0.791363	epididymis
ENSBTAG00000018469	10:85430022:85431846:clu_6141	86742	10_85360849_C_CT;10_85360849_CT_C	-0.904845	epididymis
ENSBTAG00000014633	10:85642050:85643516:clu_6151	4575	10_85642522_GGGTGGGACTTCTCT_G	-0.777523	epididymis
ENSBTAG00000006463	10:86137747:86138969:clu_4642	459	10_86138162_G_T	-1.01739	epididymis
ENSBTAG00000019279	10:86279758:86279844:clu_6195	36561	10_86265310_A_C	0.988522	epididymis
ENSBTAG00000013992	10:86307729:86312022:clu_6193	1628	10_86312060_T_C	-1.21259	epididymis
ENSBTAG00000013983	10:86318652:86327197:clu_4649	-118776	10_86200430_A_G	-0.726756	epididymis
ENSBTAG00000040078	10:86812931:86813080:clu_4665	130018	10_86894108_T_G;10_86894108_T_A	-1.45971	epididymis
ENSBTAG00000025403	10:86925054:86938278:clu_4668	10666	10_86929644_A_G	-1.8387	epididymis
ENSBTAG00000003084	10:87490955:87513957:clu_4681	48326	10_87507691_T_C	-1.16913	epididymis
ENSBTAG00000016283	10:88398167:88398784:clu_4700	12036	10_88392833_T_TAA	-0.755699	epididymis
ENSBTAG00000008133	10:88839840:88841414:clu_6249	-63293	10_88909991_A_G	0.645894	epididymis
ENSBTAG00000008136	10:88879699:88884563:clu_6253	39831	10_88849022_G_A	-1.01389	epididymis
ENSBTAG00000012106	10:89039296:89054506:clu_4722	127199	10_89058874_A_G	0.820381	epididymis
ENSBTAG00000008083	10:92792155:92793203:clu_6281	46094	10_92777023_C_T	-0.725643	epididymis
ENSBTAG00000030456	10:100134060:100139058:clu_4751	985218	10_101104616_C_A	0.703083	epididymis
ENSBTAG00000018596	10:100242989:100247339:clu_6316	1715	10_100245699_G_C	0.979342	epididymis
ENSBTAG00000046684	10:101161034:101214120:clu_6339	-110421	10_101391128_G_A	0.850991	epididymis
ENSBTAG00000013138	10:101691018:101702825:clu_4777	46101	10_101686119_A_G	-0.624207	epididymis
ENSBTAG00000005426	10:101864829:101866191:clu_4779	1158	10_101863235_C_A	-0.672845	epididymis
ENSBTAG00000005427	10:101907814:101923621:clu_6356	14902	10_101908903_T_C	0.823575	epididymis
ENSBTAG00000010906	10:102609979:102643452:clu_6367	30714	10_102643124_G_T	-0.681413	epididymis
ENSBTAG00000012545	10:102840401:102859161:clu_4789	-828947	10_101943642_AC_A	-0.676001	epididymis
ENSBTAG00000018372	11:2328601:2329765:clu_8264	-708294	11_3045890_G_A	1.6359	epididymis
ENSBTAG00000048041	11:2970598:2971353:clu_8302	-17313	11_2991539_C_T	1.12238	epididymis
ENSBTAG00000034384	11:3549103:3551169:clu_6513	109959	11_3503850_C_G	-1.65565	epididymis
ENSBTAG00000004814	11:3742352:3745770:clu_6527	159315	11_3810092_GA_G;11_3810092_G_GA	0.879461	epididymis
ENSBTAG00000014877	11:3825773:3825880:clu_6530	9124	11_3833199_C_T	0.837781	epididymis
ENSBTAG00000038949	11:4337050:4343960:clu_6537	-12010	11_4324938_G_A	-1.28132	epididymis
ENSBTAG00000038949	11:4344037:4350965:clu_6538	21920	11_4358868_A_AT	0.859922	epididymis
ENSBTAG00000001706	11:7392528:7402529:clu_6588	57062	11_7392600_C_T	-0.717228	epididymis
ENSBTAG00000001714	11:7440407:7441541:clu_8399	2314	11_7440564_G_C	-1.22718	epididymis
ENSBTAG00000006150	11:9147942:9148865:clu_6605	-5428	11_9108530_G_A	-1.25586	epididymis
ENSBTAG00000006150	11:9147942:9148865:clu_6605	320943	11_9434901_T_G	-0.815636	epididymis
ENSBTAG00000006150	11:9148973:9149825:clu_6606	-73085	11_9040873_T_C	0.69604	epididymis
ENSBTAG00000021731	11:9218379:9220205:clu_8418	23629	11_9219377_T_C	0.742818	epididymis
ENSBTAG00000001086	11:9269428:9269689:clu_8424	686551	11_8629537_C_T	0.744703	epididymis
ENSBTAG00000018579	11:10086933:10087159:clu_8446	-5461	11_10094076_C_T	-0.799994	epididymis
ENSBTAG00000008764	11:11224619:11226090:clu_8498	23549	11_11208614_G_A	1.09122	epididymis
ENSBTAG00000050078	11:11412294:11434126:clu_6691	54751	11_11425912_A_G	-0.851611	epididymis
ENSBTAG00000021961	11:11555758:11556667:clu_8502	-18637	11_11575601_G_T	0.835732	epididymis
ENSBTAG00000013290	11:13098070:13123321:clu_8517	135223	11_12988645_CT_C	0.913603	epididymis
ENSBTAG00000009242	11:13234140:13246684:clu_8520	251014	11_12995768_C_G	-0.743039	epididymis
ENSBTAG00000012519	11:14189376:14189545:clu_8537	128886	11_14141045_A_G	1.58474	epididymis
ENSBTAG00000012519	11:14178168:14179571:clu_8536	149874	11_14120057_G_A	1.16907	epididymis
ENSBTAG00000012519	11:14178168:14179571:clu_8536	450242	11_13819689_A_G	0.712302	epididymis
ENSBTAG00000003108	11:14324176:14324494:clu_8543	46132	11_14324321_C_T	-0.700513	epididymis
ENSBTAG00000008006	11:16084215:16092197:clu_6753	8030	11_16075602_C_A	1.36554	epididymis
ENSBTAG00000008703	11:19575189:19579101:clu_8585	22920	11_19574366_T_C	0.868731	epididymis
ENSBTAG00000001113	11:19671255:19673728:clu_6771	3016	11_19662170_T_G	-1.68804	epididymis
ENSBTAG00000032905	11:20405484:20408337:clu_6778	60171	11_20418820_G_A	0.999146	epididymis
ENSBTAG00000014679	11:21186572:21189779:clu_8621	-842659	11_22041472_C_T	-0.751376	epididymis
ENSBTAG00000024044	11:21499048:21501308:clu_8625	-62026	11_21611106_T_G	-0.842984	epididymis
ENSBTAG00000024044	11:21508971:21515436:clu_8626	31012	11_21518068_T_A	-0.746226	epididymis
ENSBTAG00000016442	11:21640982:21641793:clu_8644	110610	11_21625627_C_A	0.977751	epididymis
ENSBTAG00000004722	11:22041675:22048688:clu_8646	27211	11_22053592_G_C	-1.27867	epididymis
ENSBTAG00000000705	11:24757808:24769132:clu_8662	10015	11_24759567_C_T	1.00159	epididymis
ENSBTAG00000013676	11:26022346:26024201:clu_6850	-49395	11_25950557_C_A	-1.39107	epididymis
ENSBTAG00000017429	11:26759142:26771103:clu_8697	55712	11_26715880_T_C	0.93841	epididymis
ENSBTAG00000032558	11:29453000:29453814:clu_6889	62941	11_29468043_G_A	-1.18899	epididymis
ENSBTAG00000002742	11:29805248:29811671:clu_6898	-13306	11_29791650_T_C	-0.941619	epididymis
ENSBTAG00000023999	11:30951810:30952581:clu_6917	35161	11_30951845_A_G	1.48967	epididymis
ENSBTAG00000019459	11:36490646:36498652:clu_6925	-111998	11_36378400_C_G	-1.30351	epididymis
ENSBTAG00000019458	11:36440962:36443530:clu_8745	77165	11_36442536_A_G	1.18773	epididymis
ENSBTAG00000019458	11:36442564:36443530:clu_8745	839236	11_35680464_AT_A	-0.653124	epididymis
ENSBTAG00000006995	11:37176223:37242319:clu_6930	-48480	11_37128627_C_T	0.838002	epididymis
ENSBTAG00000011104	11:37738670:37753799:clu_8761	55869	11_37740651_G_A	0.705331	epididymis
ENSBTAG00000000295	11:37960381:37962321:clu_8767	-119665	11_38089751_A_C	-1.33027	epididymis
ENSBTAG00000000542	11:38237520:38239406:clu_6954	6226	11_38217984_T_C	0.898087	epididymis
ENSBTAG00000000545	11:38296343:38296554:clu_8787	151846	11_38145218_A_G	0.935043	epididymis
ENSBTAG00000005870	11:40873593:40886204:clu_8804	12801	11_40873521_C_G	0.922994	epididymis
ENSBTAG00000009694	11:43686183:43688294:clu_8816	72750	11_43687254_T_G	1.60144	epididymis
ENSBTAG00000054531	11:43812842:43826699:clu_6989	-117242	11_43709457_C_T	-0.88143	epididymis
ENSBTAG00000008048	11:43921929:43926008:clu_6999	6863	11_43927987_T_C	-0.775986	epididymis
ENSBTAG00000022461	11:44320891:44324060:clu_7008	131744	11_44399235_C_T	1.08511	epididymis
ENSBTAG00000016038	11:44838758:44839863:clu_8853	161938	11_44678463_A_C	1.20483	epididymis
ENSBTAG00000032051	11:44863609:44864892:clu_8859	5622	11_44864748_T_C	0.753665	epididymis
ENSBTAG00000052525	11:46285060:46288804:clu_7032	98069	11_46381042_T_A	-1.15257	epididymis
ENSBTAG00000007895	11:46351987:46352478:clu_7033	-49780	11_46302698_C_G	-0.934639	epididymis
ENSBTAG00000019072	11:46886778:46887077:clu_7041	-24972	11_46859606_G_A	-1.26347	epididymis
ENSBTAG00000004364	11:47878604:47882206:clu_8899	5856	11_47878389_C_T	-1.18011	epididymis
ENSBTAG00000002542	11:48005026:48006808:clu_7061	-378394	11_47615378_C_T	-1.28203	epididymis
ENSBTAG00000013580	11:48419088:48419512:clu_8915	293667	11_48141201_C_T	0.798315	epididymis
ENSBTAG00000004823	11:48662788:48665727:clu_8918	5346	11_48660444_C_T	-0.961566	epididymis
ENSBTAG00000006481	11:48835077:48836691:clu_7081	75658	11_48835079_T_C	-0.838262	epididymis
ENSBTAG00000021935	11:49640417:49641861:clu_8962	5355	11_49637055_G_C	1.03269	epididymis
ENSBTAG00000021935	11:49640417:49641861:clu_8962	856233	11_48786177_A_G	-0.647618	epididymis
ENSBTAG00000006075	11:50517372:50526026:clu_7112	13249	11_50529826_G_A	0.784033	epididymis
ENSBTAG00000006027	11:59899574:59903516:clu_9014	128082	11_59929014_T_A	0.734794	epididymis
ENSBTAG00000009290	11:60430575:60432766:clu_9034	20662	11_60414684_G_T	-0.859971	epididymis
ENSBTAG00000000115	11:62419506:62422850:clu_9051	69213	11_62379950_A_G	-0.801312	epididymis
ENSBTAG00000018401	11:66923453:66929768:clu_7192	37727	11_66903004_C_A	-0.793132	epididymis
ENSBTAG00000009343	11:67864941:67873158:clu_9092	128753	11_67862128_T_C	1.60856	epididymis
ENSBTAG00000002783	11:68597484:68597606:clu_7222	20076	11_68608272_C_A	0.722094	epididymis
ENSBTAG00000018196	11:70886490:70887272:clu_9141	-854169	11_71759630_T_C	0.834491	epididymis
ENSBTAG00000012447	11:71012078:71012230:clu_9145	66414	11_70945941_C_A	0.85593	epididymis
ENSBTAG00000003904	11:72054750:72055993:clu_9159	8838	11_72058519_A_G	-0.92774	epididymis
ENSBTAG00000031185	11:72416945:72418598:clu_9205	-37817	11_72457329_G_T	-1.06825	epididymis
ENSBTAG00000017423	11:72596725:72597247:clu_9224	96212	11_72505970_G_A	0.722424	epididymis
ENSBTAG00000021072	11:73825927:73867133:clu_7332	271253	11_73972840_G_C	-1.51568	epididymis
ENSBTAG00000021072	11:73825927:73867133:clu_7332	239471	11_73941058_G_C	0.584115	epididymis
ENSBTAG00000003404	11:74974483:74975402:clu_7372	264	11_74974483_G_A	-0.99988	epididymis
ENSBTAG00000023928	11:80160746:80164452:clu_7441	-7295	11_80153254_T_G	1.15198	epididymis
ENSBTAG00000014081	11:83206215:83206924:clu_7480	457594	11_83194485_C_G	0.823681	epididymis
ENSBTAG00000014081	11:83206215:83206924:clu_7480	147288	11_82884179_TGGAA_T	-1.56783	epididymis
ENSBTAG00000014081	11:83206215:83206924:clu_7480	-666516	11_82070375_C_T	-1.1392	epididymis
ENSBTAG00000001744	11:82870552:82871707:clu_9337	-1163	11_82872951_C_A	-0.97947	epididymis
ENSBTAG00000002044	11:82883017:82892259:clu_9338	17597	11_82884538_C_T	0.794501	epididymis
ENSBTAG00000016722	11:82956907:82957139:clu_7469	-447	11_82955943_G_C	1.80132	epididymis
ENSBTAG00000016722	11:82957293:82957792:clu_7469	1032	11_82957422_G_GGTA	1.39635	epididymis
ENSBTAG00000016722	11:82961716:82961791:clu_7474	-74380	11_82882010_A_G	0.896144	epididymis
ENSBTAG00000005847	11:86572569:86577321:clu_7500	43294	11_86532803_G_T	-0.767715	epididymis
ENSBTAG00000002716	11:86978435:86981437:clu_7506	11543	11_86983023_A_G	-1.09284	epididymis
ENSBTAG00000002716	11:87054742:87060587:clu_7518	81348	11_87052828_C_A	-0.995665	epididymis
ENSBTAG00000007543	11:87705127:87708332:clu_9394	15697	11_87694467_T_C	-0.727467	epididymis
ENSBTAG00000001141	11:87938903:87941230:clu_7530	33844	11_87951593_T_TA;11_87951593_T_A	-0.90127	epididymis
ENSBTAG00000008160	11:88415774:88438128:clu_7545	22751	11_88385807_A_G	-0.780586	epididymis
ENSBTAG00000044064	11:89917430:89925629:clu_9413	74966	11_89919228_T_G	-0.854626	epididymis
ENSBTAG00000012090	11:92318723:92323053:clu_9425	61641	11_92333544_A_G	-0.865382	epididymis
ENSBTAG00000012827	11:92761030:92870804:clu_9431	352486	11_92570110_T_A	-0.841861	epididymis
ENSBTAG00000018426	11:93164733:93187949:clu_7586	-156463	11_92984900_G_A	-1.8184	epididymis
ENSBTAG00000008994	11:98487979:98490723:clu_7704	27423	11_98499852_C_G	-0.670184	epididymis
ENSBTAG00000006305	11:98543616:98544777:clu_9544	63225	11_98486402_A_G	-0.765535	epididymis
ENSBTAG00000046548	11:98574401:98574611:clu_9551	21470	11_98561477_C_T	1.70119	epididymis
ENSBTAG00000011912	11:98741425:98742109:clu_7716	-2000	11_98710579_C_G	1.13674	epididymis
ENSBTAG00000012274	11:98804339:98804523:clu_9569	3037	11_98808437_C_A	0.971336	epididymis
ENSBTAG00000012274	11:98795368:98797325:clu_9565	56721	11_98754753_G_A	-0.875867	epididymis
ENSBTAG00000015327	11:99129758:99132001:clu_7772	-57299	11_99046755_T_G	0.967374	epididymis
ENSBTAG00000012485	11:99304618:99305596:clu_9616	53	11_99305578_G_A	-0.922502	epididymis
ENSBTAG00000013030	11:99394297:99397502:clu_7793	226	11_99394428_A_T	1.02944	epididymis
ENSBTAG00000010626	11:99494347:99494525:clu_9632	858985	11_98647905_A_G	-1.15846	epididymis
ENSBTAG00000001932	11:99569848:99570521:clu_9639	48036	11_99524438_A_T	1.11513	epididymis
ENSBTAG00000054738	11:99911075:99914595:clu_7835	11985	11_99908879_AAGAGGAGAGGATGGCAGAGG_A	0.876	epididymis
ENSBTAG00000019513	11:100010793:100011146:clu_9648	6298	11_100011096_C_T	-1.20891	epididymis
ENSBTAG00000020311	11:100228418:100233383:clu_7842	14533	11_100229557_T_TCTTGTTTG	0.955074	epididymis
ENSBTAG00000020313	11:100267361:100268168:clu_9660	54949	11_100344969_C_T	1.32691	epididymis
ENSBTAG00000020747	11:100770485:100777942:clu_7867	-204	11_100769960_CGG_C	0.968676	epididymis
ENSBTAG00000048071	11:100975614:100977218:clu_7875	-13166	11_100962292_C_T	-1.67719	epididymis
ENSBTAG00000017976	11:101116750:101118564:clu_7879	190153	11_101178900_G_T	0.760814	epididymis
ENSBTAG00000017473	11:101287828:101291440:clu_7891	-40550	11_101184767_C_T	0.720045	epididymis
ENSBTAG00000024822	11:102417701:102418316:clu_9686	-422374	11_102848644_T_A	1.2431	epididymis
ENSBTAG00000024822	11:102417701:102424985:clu_9686	128956	11_102297314_G_A	1.3913	epididymis
ENSBTAG00000004092	11:102907493:102910978:clu_9698	723	11_102910608_A_C	-0.997116	epididymis
ENSBTAG00000004092	11:102846576:102858303:clu_9697	66404	11_102844927_G_A	0.820956	epididymis
ENSBTAG00000004194	11:103093554:103093828:clu_9725	-13338	11_103145411_TC_T;11_103145412_C_T	-0.730737	epididymis
ENSBTAG00000000054	11:103832855:103833612:clu_9781	87426	11_103767804_G_A	1.18002	epididymis
ENSBTAG00000001354	11:103879890:103881087:clu_9800	13019	11_103873111_C_T	-1.28104	epididymis
ENSBTAG00000048781	11:104130257:104131042:clu_9809	816	11_104131100_C_G	-1.14114	epididymis
ENSBTAG00000048781	11:104129192:104129635:clu_9819	2117	11_104129799_C_T	0.94546	epididymis
ENSBTAG00000049030	11:104152272:104152769:clu_9820	22801	11_104134509_G_T	1.42768	epididymis
ENSBTAG00000049030	11:104152056:104152769:clu_9820	9348	11_104147962_G_C	1.06246	epididymis
ENSBTAG00000012525	11:104186406:104187201:clu_9825	27609	11_104187200_C_G	-0.924273	epididymis
ENSBTAG00000012525	11:104182694:104183106:clu_9824	53168	11_104161641_G_GC;11_104161641_G_GCC	0.810646	epididymis
ENSBTAG00000012525	11:104194971:104213849:clu_9827	-1889	11_104216698_T_C	1.01959	epididymis
ENSBTAG00000030384	11:104259546:104259644:clu_9831	3623	11_104259548_T_C	-1.07806	epididymis
ENSBTAG00000013242	11:104406917:104407878:clu_9847	93859	11_104314218_C_A	-1.5793	epididymis
ENSBTAG00000004511	11:104739996:104770980:clu_9876	4807	11_104773169_T_C	-0.750206	epididymis
ENSBTAG00000052127	11:105795058:105798357:clu_9894	1823	11_105796764_A_G	-0.764599	epididymis
ENSBTAG00000049410	11:105815724:105819942:clu_9897	905	11_105820701_G_A	-0.889727	epididymis
ENSBTAG00000016144	11:105858432:105858575:clu_9886	2858	11_105857744_T_C	-1.28352	epididymis
ENSBTAG00000047297	11:105884867:105884945:clu_8086	819	11_105884035_C_T	0.897403	epididymis
ENSBTAG00000047297	11:105884011:105884489:clu_8085	-8046	11_105875170_G_T	-0.980534	epididymis
ENSBTAG00000013889	11:105896193:105896372:clu_8120	303904	11_106199577_G_A	-1.1136	epididymis
ENSBTAG00000013889	11:105896455:105896594:clu_8120	703	11_105896376_C_G;11_105896376_C_A	-0.999099	epididymis
ENSBTAG00000039573	11:105919162:105919727:clu_8126	210646	11_106118210_T_C	-0.998604	epididymis
ENSBTAG00000010515	11:105983487:105983759:clu_9915	1640	11_105982784_G_A;11_105982784_G_C	1.14915	epididymis
ENSBTAG00000052909	11:105982986:105983101:clu_8141	-106534	11_105878865_A_G	-0.66622	epididymis
ENSBTAG00000015081	11:106039978:106040204:clu_8151	39185	11_106078783_A_G	-0.778433	epididymis
ENSBTAG00000046775	11:106119348:106121001:clu_8158	36050	11_106153555_C_T	0.744566	epididymis
ENSBTAG00000047958	11:106130788:106130886:clu_9953	13339	11_106121250_C_T	-0.836496	epididymis
ENSBTAG00000046223	11:106202720:106202824:clu_9972	35366	11_106176256_C_T	0.692222	epididymis
ENSBTAG00000012121	11:106407673:106408529:clu_8187	10549	11_106415882_G_A	0.970804	epididymis
ENSBTAG00000038691	11:106534551:106539201:clu_10016	-2752	11_106544620_T_C	1.01806	epididymis
ENSBTAG00000012148	11:106627970:106636050:clu_8199	364571	11_106943471_T_C	0.767927	epididymis
ENSBTAG00000007356	12:11214183:11260707:clu_10820	-22279	12_11262207_A_G	-0.671302	epididymis
ENSBTAG00000001133	12:11794058:11808019:clu_10839	260690	12_11811132_G_T	0.67412	epididymis
ENSBTAG00000001133	12:12052111:12071612:clu_10843	1665	12_12070157_C_T	0.879518	epididymis
ENSBTAG00000013879	12:12324645:12325591:clu_10074	-435785	12_11865603_C_T	-1.2674	epididymis
ENSBTAG00000008924	12:12708713:12734724:clu_10083	29929	12_12730913_G_T	-0.859698	epididymis
ENSBTAG00000009415	12:15123110:15130024:clu_10875	33078	12_15124062_A_G	-0.723745	epididymis
ENSBTAG00000009416	12:15157418:15164272:clu_10104	-42009	12_15115201_GT_G;12_15115201_G_GT	0.780339	epididymis
ENSBTAG00000017907	12:15636282:15641549:clu_10121	431951	12_16014680_A_G	1.04935	epididymis
ENSBTAG00000015994	12:16326294:16326402:clu_10134	13526	12_16326881_A_G	-0.951071	epididymis
ENSBTAG00000015994	12:16343705:16344255:clu_10134	30762	12_16344117_C_G	-0.674775	epididymis
ENSBTAG00000013371	12:16371885:16373296:clu_10892	-113798	12_16522677_T_C	0.804904	epididymis
ENSBTAG00000019502	12:17905732:17911103:clu_10903	19614	12_17891618_G_A	0.855072	epididymis
ENSBTAG00000006647	12:18264131:18270085:clu_10913	-66134	12_18350400_T_A;12_18350399_AT_A	1.46105	epididymis
ENSBTAG00000034269	12:19099332:19099612:clu_10926	54412	12_19101353_G_A	-0.891507	epididymis
ENSBTAG00000018410	12:19205906:19232716:clu_10934	15821	12_19217191_T_C	1.17824	epididymis
ENSBTAG00000010353	12:21376681:21380740:clu_10963	3090	12_21387399_T_TAAAAAAAATCCACAGG	1.15008	epididymis
ENSBTAG00000020612	12:21555408:21555686:clu_10973	-324911	12_21900087_A_G	0.881476	epididymis
ENSBTAG00000010951	12:23211356:23213248:clu_10987	-91111	12_23310527_A_G	-0.679767	epididymis
ENSBTAG00000008040	12:25176918:25185705:clu_10253	46690	12_25222824_T_C	0.962481	epididymis
ENSBTAG00000055264	12:25209670:25245919:clu_10258	34057	12_25261785_C_CAAA	-0.916732	epididymis
ENSBTAG00000038495	12:25609782:25624889:clu_10262	-121513	12_25486780_T_C	0.707192	epididymis
ENSBTAG00000006771	12:28791231:28791472:clu_11083	303340	12_28693934_A_G	0.818695	epididymis
ENSBTAG00000009912	12:31877097:31895183:clu_11157	-108067	12_32065332_G_C	-0.706061	epididymis
ENSBTAG00000008642	12:32320274:32321195:clu_11161	-106952	12_32428353_A_T;12_32428353_A_G	-0.725359	epididymis
ENSBTAG00000003116	12:33939067:33939244:clu_10390	-135943	12_33796122_C_T	-1.17902	epididymis
ENSBTAG00000008888	12:34337727:34351442:clu_10408	33570	12_34338897_G_A	0.859775	epididymis
ENSBTAG00000015943	12:35480909:35495112:clu_10419	40790	12_35499385_C_T	1.26683	epididymis
ENSBTAG00000014406	12:35662475:35670338:clu_10430	-642003	12_35020143_T_TA	-0.733519	epididymis
ENSBTAG00000014286	12:35868944:35869677:clu_11222	-132214	12_36046638_C_T	-0.856317	epididymis
ENSBTAG00000008024	12:50611060:50613549:clu_10489	3212	12_50601994_A_AT;12_50601994_AT_A;12_50601994_A_T	0.906388	epididymis
ENSBTAG00000018846	12:52109336:52112634:clu_10503	4967	12_52110295_A_G	-0.912711	epididymis
ENSBTAG00000018851	12:52309977:52325145:clu_11339	56369	12_52317353_CATATATATCATATATAT_C;12_52317370_T_C	0.671438	epididymis
ENSBTAG00000046041	12:70791643:70791867:clu_10577	861661	12_71202944_C_A	1.16744	epididymis
ENSBTAG00000026070	12:71169422:71173124:clu_11408	230590	12_71180845_C_A	-0.675349	epididymis
ENSBTAG00000047181	12:72013477:72014761:clu_11426	121852	12_72017422_T_C	-0.909746	epididymis
ENSBTAG00000023309	12:72814905:72824814:clu_11437	85402	12_72790525_G_A	-0.847748	epididymis
ENSBTAG00000003569	12:73012556:73014424:clu_11445	46085	12_73014496_G_A	-0.979484	epididymis
ENSBTAG00000004401	12:73233888:73238064:clu_11463	231962	12_73081764_G_A	-0.847446	epididymis
ENSBTAG00000010395	12:75870830:75891182:clu_11490	2674	12_75891624_G_C	-1.00207	epididymis
ENSBTAG00000004165	12:76632342:76633661:clu_10623	194587	12_76625273_C_T	-1.10179	epididymis
ENSBTAG00000046552	12:77177610:77220245:clu_11496	60741	12_77159668_C_T	1.45842	epididymis
ENSBTAG00000020389	12:78898561:78899989:clu_10646	26735	12_78884446_A_G	0.68335	epididymis
ENSBTAG00000014043	12:79098565:79098656:clu_10657	-128671	12_78951077_T_A;12_78951076_AT_A;12_78951076_A_AT;12_78951076_ATT_A	-0.717923	epididymis
ENSBTAG00000025210	12:85119636:85119730:clu_10696	80155	12_85120275_A_C	-0.708802	epididymis
ENSBTAG00000049416	12:85166411:85199970:clu_11568	29087	12_85171316_T_C	-0.847621	epididymis
ENSBTAG00000011471	12:85257737:85257874:clu_11576	363	12_85257946_TTTACAGGTGCCGCCGGAGTACTTCA_T;12_85257948_T_C	-0.807266	epididymis
ENSBTAG00000004041	12:85331886:85350409:clu_11579	22892	12_85336108_T_C	1.56342	epididymis
ENSBTAG00000021725	12:86539173:86540274:clu_11623	-247859	12_86793395_G_C	-0.970191	epididymis
ENSBTAG00000021725	12:86539173:86540274:clu_11623	983601	12_85561935_T_G	-1.97209	epididymis
ENSBTAG00000010246	12:86606342:86609203:clu_11627	16296	12_86607416_T_A	-1.98714	epididymis
ENSBTAG00000019971	12:87035225:87038197:clu_10783	5141	12_87037141_C_T	-0.783977	epididymis
ENSBTAG00000050292	13:1954381:2104265:clu_12986	-67872	13_1953157_A_AT	-1.07084	epididymis
ENSBTAG00000021614	13:7198269:7199097:clu_11691	62321	13_7188527_C_T	1.10759	epididymis
ENSBTAG00000007130	13:7386360:7387338:clu_11699	534265	13_6853115_T_A	-0.859864	epididymis
ENSBTAG00000004302	13:7401532:7404570:clu_13021	10977	13_7398497_G_A	-0.880831	epididymis
ENSBTAG00000034441	13:9789820:9861369:clu_13030	181323	13_9831233_A_G	-0.722589	epididymis
ENSBTAG00000017012	13:10827779:10832492:clu_13036	292419	13_11114876_C_T	-1.08801	epididymis
ENSBTAG00000022931	13:11282704:11285756:clu_11733	8072	13_11293507_T_TA	-1.27374	epididymis
ENSBTAG00000019508	13:12216065:12219355:clu_11758	-63394	13_12298641_GAAAGTGA_G	1.00032	epididymis
ENSBTAG00000004147	13:17594545:17604349:clu_11812	-15008	13_17619506_C_T	-1.23085	epididymis
ENSBTAG00000008288	13:17654801:17658855:clu_11823	104660	13_17603950_C_T	1.04824	epididymis
ENSBTAG00000016445	13:17736398:17743408:clu_11832	30888	13_17718359_T_C	0.958981	epididymis
ENSBTAG00000017278	13:17804137:17805586:clu_11803	29778	13_17780800_T_C	-0.730819	epididymis
ENSBTAG00000048553	13:17975347:17975452:clu_13146	41287	13_17998426_A_G	-0.767227	epididymis
ENSBTAG00000005492	13:18102809:18116367:clu_11843	-175067	13_18302284_A_G	0.940256	epididymis
ENSBTAG00000007133	13:18349412:18355418:clu_13153	-12195	13_18309693_C_A	0.805951	epididymis
ENSBTAG00000002675	13:20274054:20280491:clu_11867	41531	13_20246534_C_T	0.917669	epididymis
ENSBTAG00000020929	13:23964822:23968078:clu_13216	955	13_23965693_AT_A	-1.10358	epididymis
ENSBTAG00000020929	13:24005484:24024393:clu_13222	906323	13_24871061_G_C	-1.0839	epididymis
ENSBTAG00000044112	13:24138973:24139968:clu_13226	20409	13_24136208_CA_C	-0.681474	epididymis
ENSBTAG00000018395	13:25338891:25358390:clu_13235	495378	13_25376291_A_G	1.05199	epididymis
ENSBTAG00000017244	13:28229635:28229953:clu_13275	-274	13_28284666_TC_T	0.866968	epididymis
ENSBTAG00000016451	13:29494101:29502583:clu_13292	-60544	13_29431315_TA_T	0.801742	epididymis
ENSBTAG00000010220	13:29576465:29588164:clu_11961	-335952	13_29924353_A_AT;13_29924353_A_T	1.91687	epididymis
ENSBTAG00000016676	13:30919237:30958332:clu_13305	983	13_30919689_A_G	1.70334	epididymis
ENSBTAG00000022003	13:33008585:33026792:clu_11999	42596	13_33035445_A_G	1.23033	epididymis
ENSBTAG00000016294	13:34310455:34342041:clu_13348	65756	13_34297410_G_A	0.887742	epididymis
ENSBTAG00000004387	13:35252126:35254094:clu_12030	63135	13_35196939_A_G	-0.877527	epididymis
ENSBTAG00000018263	13:36080301:36095376:clu_12036	-35561	13_36179786_C_T	0.982129	epididymis
ENSBTAG00000053140	13:37848531:37856465:clu_12069	7315	13_37849161_C_T	-1.36288	epididymis
ENSBTAG00000004620	13:38455310:38456450:clu_13412	11237	13_38415507_T_A	0.996753	epididymis
ENSBTAG00000008826	13:38548152:38550567:clu_12094	14291	13_38541450_T_C	1.38375	epididymis
ENSBTAG00000018295	13:38563645:38563750:clu_13421	23898	13_38585239_G_A	-1.0862	epididymis
ENSBTAG00000004278	13:42588826:42589899:clu_12134	51661	13_42564274_C_CT	0.9319	epididymis
ENSBTAG00000009881	13:42740360:42744793:clu_13482	38090	13_42776876_C_T	-0.92028	epididymis
ENSBTAG00000001420	13:42813419:42814795:clu_12146	65449	13_42813777_C_T	1.00346	epididymis
ENSBTAG00000019197	13:42970281:42977703:clu_12153	58234	13_42964094_C_A	0.902047	epididymis
ENSBTAG00000038260	13:43877747:43881235:clu_12167	-11704	13_43893372_T_C	0.939314	epididymis
ENSBTAG00000002685	13:45081787:45083143:clu_13530	-965729	13_44115422_T_A	-0.742412	epididymis
ENSBTAG00000013163	13:51515304:51515541:clu_13608	915571	13_52428400_G_GCCACCGT	0.832616	epididymis
ENSBTAG00000013160	13:51530779:51543117:clu_13618	68278	13_51595049_C_A	0.780118	epididymis
ENSBTAG00000003494	13:51828309:51829415:clu_13624	-962746	13_50829093_A_T	0.798188	epididymis
ENSBTAG00000013776	13:51992509:51993946:clu_12260	71573	13_51930104_T_C	0.904469	epididymis
ENSBTAG00000013753	13:52010880:52011692:clu_13638	-114482	13_51889554_C_T	0.955494	epididymis
ENSBTAG00000001320	13:52321229:52321726:clu_12272	218910	13_52128630_G_C	1.5253	epididymis
ENSBTAG00000001320	13:52326060:52340989:clu_12279	27415	13_52320125_G_A	2.04512	epididymis
ENSBTAG00000003863	13:52349009:52349117:clu_13648	9557	13_52357262_G_GCTAGTTTGC	-0.739378	epididymis
ENSBTAG00000007213	13:53213720:53214282:clu_12302	19797	13_53220711_T_G	-1.45261	epididymis
ENSBTAG00000007213	13:53214602:53220509:clu_12302	12718	13_53227790_A_G	-0.975354	epididymis
ENSBTAG00000011656	13:53869609:53871330:clu_12322	-703435	13_54575007_T_G	-1.2818	epididymis
ENSBTAG00000021232	13:53952928:53955302:clu_12328	212594	13_53742861_G_C	-1.2948	epididymis
ENSBTAG00000017402	13:54964581:54965446:clu_12408	11109	13_54959644_A_G	0.679675	epididymis
ENSBTAG00000014442	13:55020561:55021390:clu_12411	-30041	13_55055110_G_A	1.0419	epididymis
ENSBTAG00000021558	13:55064963:55065468:clu_12418	-37979	13_55110449_G_GC	1.13182	epididymis
ENSBTAG00000047991	13:55099087:55134678:clu_13771	22402	13_55120214_A_G	0.843549	epididymis
ENSBTAG00000045509	13:56606280:56607022:clu_12427	11143	13_56597209_T_C	-0.692612	epididymis
ENSBTAG00000018053	13:58043324:58044190:clu_12455	-16848	13_58062487_G_A	-0.717396	epididymis
ENSBTAG00000016926	13:58172390:58187663:clu_12458	154653	13_58033120_G_A	0.729763	epididymis
ENSBTAG00000016926	13:58172390:58180238:clu_12458	-99592	13_58287365_C_G	1.69691	epididymis
ENSBTAG00000012406	13:58566696:58567460:clu_13838	9880	13_58573498_A_C	-0.856996	epididymis
ENSBTAG00000027390	13:59477513:59481880:clu_12479	-572009	13_60062505_C_T	-0.822506	epididymis
ENSBTAG00000021321	13:59811847:59813387:clu_13862	301984	13_60106871_C_CTGCTGCAACAATCTCTTTTAATCCTCACAACATCCA	0.86684	epididymis
ENSBTAG00000018417	13:60002210:60007193:clu_12489	219821	13_59787622_C_T	-0.890882	epididymis
ENSBTAG00000018417	13:60007709:60012800:clu_12489	195083	13_59812360_A_G	-0.784375	epididymis
ENSBTAG00000051173	13:60785936:60787245:clu_13875	-3853	13_60782045_T_G	0.797969	epididymis
ENSBTAG00000048009	13:60955635:60955730:clu_13883	392	13_60956786_T_C	-0.756877	epididymis
ENSBTAG00000003364	13:60989697:60990827:clu_12507	-896927	13_61887915_A_G	-1.96359	epididymis
ENSBTAG00000014176	13:61074170:61075210:clu_13889	28047	13_61102157_G_A	-1.01778	epididymis
ENSBTAG00000008840	13:61143127:61146387:clu_13894	173078	13_61280762_TTGC_T	-0.971495	epididymis
ENSBTAG00000031214	13:61384959:61386000:clu_12529	-30997	13_61424299_G_GA	1.01289	epididymis
ENSBTAG00000016427	13:62106120:62118291:clu_12554	-317621	13_62448807_A_G	-0.914921	epididymis
ENSBTAG00000006802	13:62715669:62717869:clu_13972	-31134	13_62676497_T_C	-0.882679	epididymis
ENSBTAG00000016524	13:63449221:63456813:clu_13987	16946	13_63391821_A_G	-1.14055	epididymis
ENSBTAG00000011620	13:63951170:63956346:clu_12594	82538	13_63929383_G_C	-0.754967	epididymis
ENSBTAG00000003504	13:64256656:64259156:clu_12610	170951	13_64088514_C_T	-0.947654	epididymis
ENSBTAG00000006021	13:64708129:64710264:clu_14011	12270	13_64712101_G_A	-0.915673	epididymis
ENSBTAG00000006670	13:64784087:64784366:clu_14018	3740	13_64780609_G_T	-0.881535	epididymis
ENSBTAG00000016208	13:67016222:67016872:clu_12694	-433911	13_67471022_TGAA_T	-1.94785	epididymis
ENSBTAG00000019378	13:67127157:67134467:clu_12700	-47882	13_67174667_A_G	-0.738348	epididymis
ENSBTAG00000019378	13:67179177:67179255:clu_12700	-50343	13_67177128_T_C	0.712457	epididymis
ENSBTAG00000014046	13:67173637:67175834:clu_14089	2297	13_67174667_A_G	-1.00832	epididymis
ENSBTAG00000050770	13:67325883:67327750:clu_12706	-89450	13_67449925_G_GAT	-0.726816	epididymis
ENSBTAG00000049087	13:69238056:69287023:clu_12713	13101	13_69227914_A_G	0.584798	epididymis
ENSBTAG00000005733	13:70184183:70203090:clu_12734	30101	13_70202199_C_T;13_70202199_C_G	-0.819973	epididymis
ENSBTAG00000000309	13:70982163:71092413:clu_12746	440785	13_71092926_A_AACAGGTGGGATCCCGGAATGAGATTGCTGGCTTAGG;13_71092926_A_AACAGGTGGGATCCTGGAATGAGATTGCTGGCTTAGG;13_71092926_A_AACAGGTGGGATCCCGGAAGGAGATTGCTGGCTTAGG	-0.883991	epididymis
ENSBTAG00000018873	13:72891523:72895959:clu_14201	-61657	13_72829774_T_G	-0.738199	epididymis
ENSBTAG00000005275	13:73023929:73027438:clu_14206	100114	13_73048123_C_A	-0.892502	epididymis
ENSBTAG00000003256	13:73348105:73349006:clu_12780	18410	13_73348694_C_G	0.886178	epididymis
ENSBTAG00000003257	13:73377328:73377745:clu_14213	248526	13_73619944_A_T	0.924743	epididymis
ENSBTAG00000016122	13:73759151:73761531:clu_14231	-591	13_73747258_A_G	-0.982574	epididymis
ENSBTAG00000049782	13:74244236:74246278:clu_12794	3982	13_74243621_A_T	0.815782	epididymis
ENSBTAG00000001495	13:74406937:74412941:clu_12796	1952	13_74411393_C_T	1.07267	epididymis
ENSBTAG00000016742	13:74551590:74553446:clu_12815	11601	13_74553178_C_T	-1.21831	epididymis
ENSBTAG00000016746	13:74590798:74592613:clu_14255	1969	13_74588486_G_C	0.849199	epididymis
ENSBTAG00000010130	13:74707415:74707659:clu_12834	67440	13_74648981_G_GGCT	-0.697777	epididymis
ENSBTAG00000007489	13:76036907:76124249:clu_14286	-44838	13_75991881_T_C	-0.884751	epididymis
ENSBTAG00000007489	13:76115471:76124249:clu_14286	60363	13_76097082_C_T	0.869159	epididymis
ENSBTAG00000007490	13:76160820:76162182:clu_12881	125523	13_76156778_G_GAT	0.924214	epididymis
ENSBTAG00000007490	13:76180377:76182494:clu_12883	68983	13_76213318_C_T;13_76213317_TC_T	0.754289	epididymis
ENSBTAG00000000241	13:77271195:77297406:clu_12894	4425	13_77274496_T_C	0.718258	epididymis
ENSBTAG00000038929	13:78752583:78769414:clu_14356	-19590	13_78732297_A_G	-0.781906	epididymis
ENSBTAG00000038929	13:78777343:78777618:clu_14358	22728	13_78774615_G_A	0.968287	epididymis
ENSBTAG00000007721	13:78859273:78861093:clu_12928	68517	13_78801381_G_C	-0.755881	epididymis
ENSBTAG00000000835	13:81459151:81468591:clu_12965	6807	13_81517939_T_C	-0.990937	epididymis
ENSBTAG00000052392	13:81627329:81627627:clu_14388	-116641	13_81506365_T_TA;13_81506365_T_TAA	1.01864	epididymis
ENSBTAG00000026356	14:611079:611150:clu_14467	-64940	14_538873_G_C	-2.0127	epididymis
ENSBTAG00000012242	14:730207:730634:clu_15393	-50625	14_783381_A_C	-1.15581	epididymis
ENSBTAG00000038682	14:1029807:1033019:clu_14537	3490	14_1028729_T_C	-0.917409	epididymis
ENSBTAG00000048486	14:1008500:1013901:clu_15420	-224369	14_1252209_C_CG;14_1252209_C_CA	-1.2558	epididymis
ENSBTAG00000019864	14:1045150:1046359:clu_15430	-709786	14_1776322_C_G	1.29423	epididymis
ENSBTAG00000014643	14:1117107:1119205:clu_14550	-464	14_1113087_G_A	-0.79884	epididymis
ENSBTAG00000021474	14:1142134:1142838:clu_15439	48707	14_1097895_G_A	0.891552	epididymis
ENSBTAG00000021474	14:1146631:1147085:clu_15442	57871	14_1088731_T_C	-0.980573	epididymis
ENSBTAG00000003606	14:1335463:1336848:clu_15455	4856	14_1330607_G_T	1.45916	epididymis
ENSBTAG00000017040	14:1424133:1426286:clu_15463	42120	14_1384236_G_A	-1.58539	epididymis
ENSBTAG00000017040	14:1423660:1423965:clu_15462	5034	14_1421322_C_CT	-0.709319	epididymis
ENSBTAG00000009974	14:1979238:2010053:clu_14585	138918	14_2041470_C_T	-0.680704	epididymis
ENSBTAG00000009578	14:2867565:2906920:clu_14598	44142	14_2888276_G_A	-1.09749	epididymis
ENSBTAG00000017731	14:7105869:7127474:clu_14655	-22821	14_7103761_GT_G	-0.676469	epididymis
ENSBTAG00000010548	14:8630477:8639235:clu_14685	24808	14_8626431_G_A	1.12681	epididymis
ENSBTAG00000052596	14:9258535:9258863:clu_14693	32349	14_9260768_A_G	-0.92111	epididymis
ENSBTAG00000014600	14:9959875:9971488:clu_14699	211343	14_9965559_G_A	0.801964	epididymis
ENSBTAG00000014600	14:9871775:9908659:clu_14697	171066	14_9925282_A_G	-0.802933	epididymis
ENSBTAG00000010275	14:15088107:15092454:clu_14732	-4017	14_15088437_C_T	0.830993	epididymis
ENSBTAG00000021156	14:16631534:16640975:clu_15599	74362	14_16623750_A_C	1.2846	epididymis
ENSBTAG00000021156	14:16685547:16692897:clu_15610	43925	14_16654187_A_AC	0.890715	epididymis
ENSBTAG00000021156	14:16712732:16714128:clu_15611	-16020	14_16714132_C_G	0.677423	epididymis
ENSBTAG00000044106	14:19130631:19135378:clu_15619	655548	14_18750680_T_C	0.776934	epididymis
ENSBTAG00000017019	14:19524328:19524857:clu_15642	30594	14_19520433_AC_A	1.00619	epididymis
ENSBTAG00000017019	14:19491068:19495917:clu_15634	58329	14_19492699_G_A	-1.00466	epididymis
ENSBTAG00000017021	14:19556045:19556959:clu_14789	-434618	14_19116983_G_A	-0.831316	epididymis
ENSBTAG00000017492	14:21043462:21061968:clu_15661	13728	14_21048320_G_A	-2.00091	epididymis
ENSBTAG00000004243	14:22003238:22004443:clu_15676	-82148	14_22093445_C_CT	-1.39367	epididymis
ENSBTAG00000005893	14:23050041:23069949:clu_15679	31750	14_23038374_T_A	0.837252	epididymis
ENSBTAG00000005898	14:23084411:23086430:clu_14827	-646298	14_22423847_A_G	-1.72895	epididymis
ENSBTAG00000049910	14:23379344:23380861:clu_14833	-1643	14_23374418_C_G	-1.12203	epididymis
ENSBTAG00000026283	14:27124778:27128753:clu_15711	78153	14_27125342_C_T	1.26667	epididymis
ENSBTAG00000011614	14:30120222:30127671:clu_15737	-2901	14_30130723_A_G	0.71653	epididymis
ENSBTAG00000004476	14:30707637:30710902:clu_14893	20051	14_30710670_A_G	-1.07535	epididymis
ENSBTAG00000011205	14:31166151:31180115:clu_15755	-117163	14_31297475_T_C	0.920831	epididymis
ENSBTAG00000014689	14:31213531:31229441:clu_14910	307601	14_31523137_A_T	0.901897	epididymis
ENSBTAG00000014691	14:31387908:31398915:clu_15774	2852	14_31453691_C_T	-1.12562	epididymis
ENSBTAG00000020143	14:36652948:36654775:clu_14950	5672	14_36634122_C_T	0.73272	epididymis
ENSBTAG00000008864	14:37256787:37272722:clu_14956	-3336	14_37237503_C_G	-0.739295	epididymis
ENSBTAG00000054912	14:37274376:37276587:clu_14957	115429	14_37430090_A_G	-1.21684	epididymis
ENSBTAG00000054912	14:37274376:37276587:clu_14957	516180	14_37830841_C_T	0.671824	epididymis
ENSBTAG00000019587	14:38154536:38155064:clu_14965	-8937	14_38145478_T_C	-0.919948	epididymis
ENSBTAG00000003885	14:40177348:40178338:clu_15819	23540	14_40167857_G_C	-1.13551	epididymis
ENSBTAG00000003885	14:40177348:40178338:clu_15819	-736254	14_40927651_C_A	1.81219	epididymis
ENSBTAG00000018902	14:41925779:41926983:clu_14979	31723	14_41901381_T_G	1.12421	epididymis
ENSBTAG00000026254	14:46791737:46793484:clu_15852	-156145	14_46957768_A_G	-0.750322	epididymis
ENSBTAG00000052098	14:47127376:47149910:clu_15858	10453	14_47139527_A_G	-1.09228	epididymis
ENSBTAG00000017694	14:48631686:48686426:clu_15007	-464785	14_48164808_G_A	0.81786	epididymis
ENSBTAG00000026247	14:54943982:54947779:clu_15874	362327	14_54692033_A_T	-1.89195	epididymis
ENSBTAG00000008285	14:57894732:57897851:clu_15887	364942	14_57776671_T_C	-1.23908	epididymis
ENSBTAG00000008285	14:57897279:57897851:clu_15887	259600	14_57882013_A_G	-0.987252	epididymis
ENSBTAG00000021449	14:61066931:61069417:clu_15902	-54468	14_61129282_C_T	0.936617	epididymis
ENSBTAG00000026963	14:62691122:62709934:clu_15087	310478	14_62695333_C_T	-0.73848	epididymis
ENSBTAG00000049789	14:62922929:62923022:clu_15091	-39193	14_62903280_G_A	-0.930826	epididymis
ENSBTAG00000050156	14:64140121:64144403:clu_15932	7953	14_64143440_C_T	0.682473	epididymis
ENSBTAG00000022539	14:64219498:64220571:clu_15939	25658	14_64194983_CT_C	1.1601	epididymis
ENSBTAG00000019793	14:64289410:64289853:clu_15115	-569	14_64289284_A_G	-0.812954	epididymis
ENSBTAG00000012357	14:65258852:65259377:clu_15950	153128	14_65105724_G_A	1.42446	epididymis
ENSBTAG00000026234	14:65686831:65784077:clu_15128	223922	14_65699295_T_C	0.929469	epididymis
ENSBTAG00000018206	14:65960644:65987923:clu_15129	2482	14_65962992_G_A	1.11634	epididymis
ENSBTAG00000017165	14:66189766:66190100:clu_15970	174134	14_66185587_A_G	0.918842	epididymis
ENSBTAG00000055158	14:69396135:69402340:clu_15158	-1561	14_69400779_C_G	1.07614	epididymis
ENSBTAG00000013621	14:69582760:69587517:clu_16006	805226	14_68782850_C_T	-0.658385	epididymis
ENSBTAG00000000199	14:70364956:70366501:clu_16016	29011	14_70338395_A_G	1.37915	epididymis
ENSBTAG00000044190	14:70494368:70497157:clu_16021	-4792	14_70518579_C_A	0.895296	epididymis
ENSBTAG00000044190	14:70491549:70494263:clu_16023	-695418	14_71209205_G_GT	-2.0533	epididymis
ENSBTAG00000013405	14:70578037:70581933:clu_16027	77974	14_70510620_T_C	-1.00388	epididymis
ENSBTAG00000047532	14:71314592:71324980:clu_15200	10971	14_71314510_A_G	1.14319	epididymis
ENSBTAG00000053113	14:73257026:73262426:clu_16038	37489	14_73242720_G_GAACT	-0.794965	epididymis
ENSBTAG00000019663	14:73709845:73731750:clu_16046	85172	14_73646646_T_G	1.03727	epididymis
ENSBTAG00000013225	14:73749582:73750777:clu_15218	2579	14_73750961_G_GGT	-1.73524	epididymis
ENSBTAG00000013225	14:73767776:73776504:clu_15221	750303	14_74498685_G_A	1.36251	epididymis
ENSBTAG00000015536	14:76127892:76133278:clu_16063	27046	14_76138926_C_T	0.863784	epididymis
ENSBTAG00000015734	14:76178928:76195936:clu_15233	-826986	14_75351754_G_A	-1.51804	epididymis
ENSBTAG00000021092	14:76534237:76535200:clu_16075	-142705	14_76729340_T_A	0.765641	epididymis
ENSBTAG00000032227	14:77391749:77394033:clu_15247	-7662	14_77383630_T_A	-1.71787	epididymis
ENSBTAG00000003338	14:77443572:77446845:clu_16089	49515	14_77435571_TGAGA_T	0.872329	epididymis
ENSBTAG00000049979	14:80473947:80504378:clu_16105	-65157	14_80569660_G_A	0.817336	epididymis
ENSBTAG00000019639	14:80763038:80765246:clu_15262	-70173	14_80692326_C_T	0.632644	epididymis
ENSBTAG00000015333	14:81216858:81217413:clu_16128	39136	14_81222469_A_G	1.1257	epididymis
ENSBTAG00000013369	14:81725926:81727777:clu_15296	324275	14_81837105_C_A	1.1837	epididymis
ENSBTAG00000013369	14:81664116:81665914:clu_15292	347371	14_81860201_C_T	-1.28523	epididymis
ENSBTAG00000008925	15:1496016:1505963:clu_16151	72645	15_1436154_G_A	1.45901	epididymis
ENSBTAG00000019309	15:5406737:5409695:clu_16170	45254	15_5406752_T_C	-1.2971	epididymis
ENSBTAG00000019309	15:5406737:5409695:clu_16170	108096	15_5343910_T_C	-0.835307	epididymis
ENSBTAG00000015309	15:6674127:6677709:clu_16189	11101	15_6681896_C_A	0.690299	epididymis
ENSBTAG00000020032	15:6834495:6873837:clu_16193	66277	15_6814578_C_T	-0.927579	epididymis
ENSBTAG00000006581	15:13854372:13858594:clu_17276	6440	15_13858430_G_A	-1.00328	epididymis
ENSBTAG00000016547	15:14472751:14477064:clu_16216	16729	15_14472099_T_G	-0.717257	epididymis
ENSBTAG00000016547	15:14472751:14485704:clu_16216	-52621	15_14541449_A_C	0.996032	epididymis
ENSBTAG00000020748	15:14495842:14499456:clu_17289	141912	15_14630952_T_C	0.856603	epididymis
ENSBTAG00000018945	15:15596492:15603767:clu_16232	133196	15_15602639_T_A	-1.06337	epididymis
ENSBTAG00000012885	15:17759800:17762501:clu_17327	-975931	15_16758399_T_C	1.71081	epididymis
ENSBTAG00000002382	15:18634045:18664300:clu_17345	138910	15_18497105_GAACT_G	-0.884301	epididymis
ENSBTAG00000011793	15:20484054:20494002:clu_17350	-16725	15_20428342_A_AT	-1.5038	epididymis
ENSBTAG00000017901	15:21871243:21876639:clu_17359	23780	15_21880299_TTTCAAGAGAGAGTGCTTTCCTTGGCGGGCGTGCTGTGGAGCTTGGGAAACCAACATCTGGG_T	1.61155	epididymis
ENSBTAG00000008661	15:22251448:22256023:clu_17369	2201	15_22253471_G_T	-1.52339	epididymis
ENSBTAG00000005156	15:22380422:22380897:clu_16292	39788	15_22342901_A_G	1.23631	epididymis
ENSBTAG00000016266	15:22397609:22400265:clu_17387	12949	15_22410402_A_AT	1.63359	epididymis
ENSBTAG00000049973	15:22594477:22594649:clu_17399	737	15_22587098_G_A	0.763879	epididymis
ENSBTAG00000011266	15:24583748:24586798:clu_17424	442	15_24583752_G_A	1.00629	epididymis
ENSBTAG00000019770	15:27480665:27489112:clu_16338	-7695	15_27496831_CT_C	-0.967133	epididymis
ENSBTAG00000007196	15:27889744:27893158:clu_17446	4199	15_27893016_AGG_A	1.16064	epididymis
ENSBTAG00000007196	15:27889744:27893066:clu_17446	4187	15_27893004_G_A	0.689836	epididymis
ENSBTAG00000014137	15:28044560:28047685:clu_17457	-372898	15_27638232_C_T	1.61279	epididymis
ENSBTAG00000014354	15:28503474:28534079:clu_16366	37817	15_28496291_CT_C	0.779379	epididymis
ENSBTAG00000033510	15:28945775:28951222:clu_16375	136336	15_28948725_A_G	-1.1301	epididymis
ENSBTAG00000012941	15:29210529:29210895:clu_16384	54509	15_29165371_A_G	-1.13266	epididymis
ENSBTAG00000017932	15:29584880:29585035:clu_17520	-28697	15_29552030_T_C	1.03998	epididymis
ENSBTAG00000010322	15:29641785:29642628:clu_16411	-724275	15_30377780_T_C	-1.27433	epididymis
ENSBTAG00000021343	15:30998228:30999823:clu_17577	82732	15_31005596_G_A	1.33032	epididymis
ENSBTAG00000018213	15:31659599:31669432:clu_17592	-11609	15_31637068_T_TC	-1.07373	epididymis
ENSBTAG00000019246	15:31876246:31882308:clu_17595	253	15_31876434_C_G	-1.25676	epididymis
ENSBTAG00000001410	15:34177220:34179613:clu_17611	141266	15_34168318_G_A	1.03528	epididymis
ENSBTAG00000009061	15:39005259:39006363:clu_16498	314854	15_38753552_T_C	0.696773	epididymis
ENSBTAG00000013033	15:39266993:39278515:clu_17675	19	15_39210361_C_G	0.940282	epididymis
ENSBTAG00000032657	15:39820418:39878828:clu_16512	136486	15_39878808_A_G	0.758023	epididymis
ENSBTAG00000004275	15:40695877:40730021:clu_17690	5165	15_40690476_A_AT	-0.992748	epididymis
ENSBTAG00000010919	15:40771825:40793777:clu_16536	41577	15_40804630_A_AT	-0.699431	epididymis
ENSBTAG00000006322	15:43418714:43426856:clu_17721	-6244	15_43368446_C_T	0.738545	epididymis
ENSBTAG00000001917	15:43665700:43668660:clu_17742	-34096	15_43625688_C_CT	-1.9797	epididymis
ENSBTAG00000020890	15:43883042:43885200:clu_17755	-37596	15_43873249_A_G	-0.937638	epididymis
ENSBTAG00000016140	15:45101137:45113230:clu_16610	116297	15_45101140_A_G	1.12098	epididymis
ENSBTAG00000000697	15:46465661:46465889:clu_17794	-18211	15_46444430_C_T	-0.690023	epididymis
ENSBTAG00000015628	15:46647858:46649841:clu_16648	7685	15_46645702_G_A	-1.20428	epididymis
ENSBTAG00000008433	15:51244519:51245139:clu_16684	104924	15_51159740_G_A	-1.56579	epididymis
ENSBTAG00000014167	15:51553872:51590732:clu_17852	142889	15_51696400_G_A	-0.895027	epididymis
ENSBTAG00000018449	15:51650159:51652060:clu_16693	167313	15_51506539_C_G	-0.859551	epididymis
ENSBTAG00000017964	15:51722205:51727306:clu_17856	-30372	15_51692361_T_G	1.04534	epididymis
ENSBTAG00000019167	15:51833528:51833641:clu_17868	3438	15_51832193_A_G	0.979867	epididymis
ENSBTAG00000015182	15:52349555:52350557:clu_16732	-19421	15_52349409_C_G	-0.789888	epididymis
ENSBTAG00000008347	15:53304312:53315642:clu_17904	88322	15_53367061_C_T	1.20332	epididymis
ENSBTAG00000016869	15:53921022:53927155:clu_17916	-67432	15_53841741_C_G	-1.11325	epididymis
ENSBTAG00000006644	15:54223445:54237648:clu_17926	36052	15_54259310_C_T	-0.963562	epididymis
ENSBTAG00000005034	15:56497477:56498063:clu_17961	30064	15_56502869_A_G	-1.04083	epididymis
ENSBTAG00000005034	15:56475183:56489366:clu_17960	35188	15_56507993_T_C	-0.833294	epididymis
ENSBTAG00000005034	15:56473071:56475110:clu_17960	412	15_56473217_T_C	-0.768947	epididymis
ENSBTAG00000003955	15:56629692:56632153:clu_17985	92588	15_56624780_T_C	-0.871317	epididymis
ENSBTAG00000021855	15:56897309:56994537:clu_17986	104681	15_57001369_C_T	-0.748173	epididymis
ENSBTAG00000021858	15:57403681:57413640:clu_16835	12208	15_57403781_G_C	-1.18241	epididymis
ENSBTAG00000003361	15:58969857:58978192:clu_18009	164048	15_58970442_C_T	-0.685287	epididymis
ENSBTAG00000050888	15:62145929:62220838:clu_18019	947	15_62145486_A_G	-0.799701	epididymis
ENSBTAG00000006060	15:61898118:61929922:clu_16873	243682	15_61901467_C_T	2.01769	epididymis
ENSBTAG00000000475	15:62249917:62251518:clu_16876	44762	15_62251679_GCGGAGCCTGGTGGGCTGC_G	1.63795	epididymis
ENSBTAG00000000475	15:62223493:62244264:clu_16876	67896	15_62228563_G_C	0.704226	epididymis
ENSBTAG00000023831	15:62379099:62394489:clu_18024	79953	15_62376464_G_T	0.766008	epididymis
ENSBTAG00000053505	15:62828609:62828696:clu_16883	8993	15_62815384_C_T	-0.693314	epididymis
ENSBTAG00000020731	15:63525156:63529451:clu_18040	14499	15_63529884_C_T	-0.714728	epididymis
ENSBTAG00000017150	15:65187302:65208496:clu_18055	-12028	15_65174265_C_T	1.19489	epididymis
ENSBTAG00000018261	15:65493858:65498731:clu_18065	61947	15_65489208_G_A	0.859191	epididymis
ENSBTAG00000011578	15:65707293:65711943:clu_18071	97033	15_65746466_T_G	-0.690362	epididymis
ENSBTAG00000044158	15:66514373:66558679:clu_18076	22957	15_66527251_T_C	1.27836	epididymis
ENSBTAG00000021611	15:67022803:67027145:clu_18084	-246458	15_66776262_G_GA;15_66776262_GA_G	-1.04841	epididymis
ENSBTAG00000021611	15:67040973:67045830:clu_18085	-495470	15_66527251_T_C	-0.844304	epididymis
ENSBTAG00000031299	15:73485570:73492440:clu_18097	27647	15_73488740_C_A	-1.11361	epididymis
ENSBTAG00000009518	15:73976130:73977368:clu_18094	793	15_73975752_GCGGCCTCC_G	-1.14504	epididymis
ENSBTAG00000004448	15:76700322:76704707:clu_17017	-723056	15_77502252_C_T	0.922864	epididymis
ENSBTAG00000009573	15:76903093:76917753:clu_18189	65189	15_76917741_G_T	0.742504	epididymis
ENSBTAG00000018742	15:77410613:77412931:clu_17078	-106257	15_77535717_G_T	-0.650091	epididymis
ENSBTAG00000021125	15:77565089:77565624:clu_17103	45446	15_77524876_G_A	0.9225	epididymis
ENSBTAG00000030920	15:78822973:78835538:clu_17113	-50417	15_78886556_A_C	0.841917	epididymis
ENSBTAG00000051230	15:80753150:80756659:clu_17135	7014	15_80766239_G_C	-0.976563	epididymis
ENSBTAG00000002411	15:81009440:81010210:clu_18283	38569	15_81005833_C_CT	-1.00216	epididymis
ENSBTAG00000002411	15:81009440:81010210:clu_18283	-168835	15_80798429_G_A	-1.93525	epididymis
ENSBTAG00000005913	15:82851470:82854424:clu_17190	24903	15_82834552_A_G	-0.847932	epididymis
ENSBTAG00000021188	15:83019903:83020024:clu_17195	46562	15_82973341_C_G	-0.93537	epididymis
ENSBTAG00000027348	15:83093921:83098838:clu_18316	467498	15_83562866_C_G	-0.888857	epididymis
ENSBTAG00000030898	15:83338540:83341349:clu_18322	302152	15_83638715_G_A	-1.03022	epididymis
ENSBTAG00000053675	15:83431722:83434238:clu_18334	89890	15_83506418_C_G	1.1559	epididymis
ENSBTAG00000014838	15:83515442:83517213:clu_18338	-358529	15_83145148_A_G;15_83145148_A_GTGTG	-0.967764	epididymis
ENSBTAG00000012936	15:83523974:83524507:clu_17216	486	15_83524834_G_A	-0.940208	epididymis
ENSBTAG00000012229	15:83580376:83582284:clu_18327	23292	15_83580025_T_C	0.898066	epididymis
ENSBTAG00000012229	15:83563422:83567446:clu_18326	-862369	15_82694364_C_T	-1.83178	epididymis
ENSBTAG00000038756	15:83608424:83610586:clu_18329	19530	15_83616817_A_G	-1.23699	epididymis
ENSBTAG00000002874	16:727230:728480:clu_19712	9763	16_729541_G_A	-1.13754	epididymis
ENSBTAG00000002874	16:720508:720693:clu_19710	-63792	16_655986_G_GAA;16_655986_G_GA	-1.10543	epididymis
ENSBTAG00000015885	16:767522:768971:clu_19719	62272	16_801033_T_A	1.03912	epididymis
ENSBTAG00000012774	16:3737491:3745290:clu_18449	6712	16_3750787_C_T	-0.802084	epididymis
ENSBTAG00000019799	16:4743994:4744914:clu_18465	-60183	16_4805697_A_G	-1.13305	epididymis
ENSBTAG00000038496	16:5430369:5430444:clu_19845	29443	16_5426946_C_T	-1.02174	epididymis
ENSBTAG00000023177	16:6215081:6215783:clu_18472	162600	16_6170710_G_T	1.11483	epididymis
ENSBTAG00000023177	16:6244280:6269827:clu_18473	87839	16_6245471_T_C	1.1279	epididymis
ENSBTAG00000023177	16:6215081:6215783:clu_18472	-682009	16_7015319_T_TA	1.94991	epididymis
ENSBTAG00000034366	16:12426423:12426707:clu_18496	52716	16_12376152_G_A	-1.24288	epididymis
ENSBTAG00000052428	16:12471036:12473334:clu_19877	30422	16_12459424_G_GT	-0.903962	epididymis
ENSBTAG00000006186	16:18878176:18881589:clu_19890	26377	16_18845224_A_C	-0.716076	epididymis
ENSBTAG00000018824	16:26151736:26153470:clu_19941	56478	16_26153413_A_G	-0.792582	epididymis
ENSBTAG00000008449	16:28247236:28260221:clu_19973	176709	16_28276939_G_A	0.640697	epididymis
ENSBTAG00000013197	16:29852153:29852312:clu_20010	-4147	16_29847361_AG_A	-1.09044	epididymis
ENSBTAG00000013197	16:29852153:29852312:clu_20010	288315	16_30139824_C_T	0.993292	epididymis
ENSBTAG00000033136	16:32423305:32428826:clu_18688	7331	16_32421777_C_T	0.945629	epididymis
[truncated: 14,684 more rows]

## Sheet: Sheet 4 — Figure 2D
Variation	Consequence	Gene	Feature	aFc_log2_aFC	Tissue
[truncated: 46,121 more rows]

## Sheet: Sheet 5 — Figure 2F
Variation	Consequence	Gene	Feature	Bwd_slope	Tissue
[truncated: 37,344 more rows]

[truncated: 16 more sheets: Sheet 6 — Figure 3A, 3B, 3C, Sheet 7 — Figure 3A, 3B, 3D, Sheet 8 — Figure 4B, Sheet 9 — Figure 4C, Sheet 10 — Figure 5A, Table 2, Sheet 11 — Figure 5A, Sheet 12 — Figure 5B, Sheet 13 — Figure 5D, 5F, Sheet 14 — Figure 5E, Sheet 15 – Figure S7, Sheet 16 — Figure S8, Sheet17 - Figure S12B, Sheet 18 - Figure S12C, Sheet 19 - Figure S12D, Sheet 20 - Figure S12E, Sheet 21 - Figure S13]
